# Supplementary material for: First checklist of the chrysidid wasps (Hymenoptera, Chrysididae) of Mongolia, with description of new species
Source: Zookeys. 2020 Nov 30;999:49–107. doi: 10.3897/zookeys.999.58536 (PMC7723880; doi:10.3897/zookeys.999.58536)
Supplement: XML Treatment for Cleptes mongolicus [file zookeys.999.58536-treatment2.xml]

<!DOCTYPE tp:taxon-treatment
  PUBLIC "-//TaxonX//DTD Taxonomic Treatment Publishing DTD v0 20100105//EN" "tax-treatment-NSO.dtd">
<tp:taxon-treatment xmlns:tp="http://www.plazi.org/taxpub"><tp:treatment-meta><kwd-group><label>Taxon classification</label><kwd><named-content xmlns:xlink="http://www.w3.org/1999/xlink" content-type="kingdom">Animalia</named-content></kwd><kwd><named-content xmlns:xlink="http://www.w3.org/1999/xlink" content-type="order">Hymenoptera</named-content></kwd><kwd><named-content xmlns:xlink="http://www.w3.org/1999/xlink" content-type="family">Chrysididae</named-content></kwd></kwd-group><mixed-citation publication-type="journal"><person-group><name><surname>Rosa</surname><given-names>Paolo</given-names></name><name><surname>Proshchalykin</surname><given-names>Maxim Yu.</given-names></name><name><surname>Halada</surname><given-names>Marek</given-names></name><name><surname>Aibek</surname><given-names>Ulykpan</given-names></name></person-group><article-title>First checklist of the chrysidid wasps (<tp:taxon-name><tp:taxon-name-part taxon-name-part-type="order">Hymenoptera</tp:taxon-name-part></tp:taxon-name>, <tp:taxon-name><tp:taxon-name-part taxon-name-part-type="family">Chrysididae</tp:taxon-name-part></tp:taxon-name>) of Mongolia, with description of new species</article-title><source>Zookeys</source><day>30</day><month>11</month><year>2020</year><volume>999</volume><fpage>49</fpage><lpage>107</lpage><pub-id pub-id-type="doi">10.3897/zookeys.999.58536</pub-id></mixed-citation></tp:treatment-meta><tp:nomenclature><tp:taxon-name><object-id xmlns:xlink="http://www.w3.org/1999/xlink" content-type="arpha" xlink:type="simple">DAB361FF-A06A-5BAC-A41B-DC0DFA0A4D9D</object-id>
                  <tp:taxon-name-part taxon-name-part-type="genus" reg="Cleptes">Cleptes</tp:taxon-name-part>
                  <tp:taxon-name-part taxon-name-part-type="species" reg="mongolicus">mongolicus</tp:taxon-name-part>
                  <object-id xmlns:xlink="http://www.w3.org/1999/xlink" content-type="zoobank" xlink:type="simple">http://zoobank.org/73389B93-F683-41CC-84AC-3E16ED9B3000</object-id>
                </tp:taxon-name><tp:taxon-authority>Rosa, Halada &amp; Agnoli</tp:taxon-authority><tp:taxon-status xmlns:xlink="http://www.w3.org/1999/xlink" xlink:type="simple">sp. nov.</tp:taxon-status><xref ref-type="fig" rid="F2">Figures 2</xref><xref ref-type="fig" rid="F3">, 3</xref></tp:nomenclature><tp:treatment-sec sec-type="type material" id="SECID0E6FBG"><title>Type material.</title><p><bold><italic>Holotype</italic></bold>: ♀, Mongolia: <italic>Dornod</italic>, 100 km W of Choibalsan, 820 m, 23.VII.2007, leg. M. Halada (<named-content xmlns:xlink="http://www.w3.org/1999/xlink" content-type="dwc:institutional_code" xlink:type="simple">ZIN</named-content>). <bold><italic>Paratypes</italic></bold>: 1 ♂, same collecting locality and date (<abbrev xmlns:xlink="http://www.w3.org/1999/xlink" xlink:title="G.L. Agnoli collection (Bologna, Italy)" id="ABBRID0EUGBG" xlink:type="simple">GLAC</abbrev>); 1 ♂, 20 km W of Choibalsan, <named-content xmlns:xlink="http://www.w3.org/1999/xlink" content-type="dwc:verbatimCoordinates" xlink:type="simple"><named-content content-type="geo-json" specific-use="{&#34;type&#34;:&#34;Point&#34;,&#34;coordinates&#34;:[114.233333,48.016667]}" id="NCID0E2GBG" xlink:type="simple">48°01'N, 114°14'E</named-content></named-content>, 800 m, 24.VII.2007, leg. M. Halada (<abbrev xmlns:xlink="http://www.w3.org/1999/xlink" xlink:title="P. Rosa collection (Bernareggio, Italy)" id="ABBRID0EAHBG" xlink:type="simple">PRC</abbrev>).</p></tp:treatment-sec><tp:treatment-sec sec-type="diagnosis" id="SECID0EEHBG"><title>Diagnosis.</title><p><italic><tp:taxon-name><tp:taxon-name-part taxon-name-part-type="genus" reg="Cleptes">Cleptes</tp:taxon-name-part> <tp:taxon-name-part taxon-name-part-type="species" reg="mongolicus">mongolicus</tp:taxon-name-part></tp:taxon-name></italic> sp. nov. belongs to the <italic><tp:taxon-name><tp:taxon-name-part taxon-name-part-type="genus" reg="Cleptes">C.</tp:taxon-name-part> <tp:taxon-name-part taxon-name-part-type="species" reg="nitidulus">nitidulus</tp:taxon-name-part></tp:taxon-name></italic> species group, based on the pronotum without posterior pit row and without longitudinal median sulcus or posterior median keel. It is closely related only to <italic><tp:taxon-name><tp:taxon-name-part taxon-name-part-type="genus" reg="Cleptes">C.</tp:taxon-name-part> <tp:taxon-name-part taxon-name-part-type="species" reg="margaritae">margaritae</tp:taxon-name-part></tp:taxon-name></italic> Móczár, 2000 from Tajikistan, for its general habitus and colouration. The latter belongs to the <italic><tp:taxon-name><tp:taxon-name-part taxon-name-part-type="genus" reg="Cleptes">C.</tp:taxon-name-part> <tp:taxon-name-part taxon-name-part-type="species" reg="satoi">satoi</tp:taxon-name-part></tp:taxon-name></italic> group (Móczár 2000), for the modified pronotal structure, without posterior transversal groove, but with a posteromedian longitudinal keel. Besides the unmodified pronotum, the female of <italic><tp:taxon-name><tp:taxon-name-part taxon-name-part-type="genus" reg="Cleptes">C.</tp:taxon-name-part> <tp:taxon-name-part taxon-name-part-type="species" reg="mongolicus">mongolicus</tp:taxon-name-part></tp:taxon-name></italic> sp. nov. can be easily separated from the female of <italic><tp:taxon-name><tp:taxon-name-part taxon-name-part-type="genus" reg="Cleptes">C.</tp:taxon-name-part> <tp:taxon-name-part taxon-name-part-type="species" reg="margaritae">margaritae</tp:taxon-name-part></tp:taxon-name></italic> by: a) pubescence whitish, shorter on metasoma (max 2.5 <abbrev xmlns:xlink="http://www.w3.org/1999/xlink" xlink:title="anterior ocellus diameter" id="ABBRID0EMJBG" xlink:type="simple">MOD</abbrev>) (vs. blackish, longer on metasoma, up to 3 <abbrev xmlns:xlink="http://www.w3.org/1999/xlink" xlink:title="anterior ocellus diameter" id="ABBRID0EQJBG" xlink:type="simple">MOD</abbrev>); b) punctation on metasoma with polished T1, shallow and sparse tiny punctures on T2, double punctures on T3 (vs. scattered punctate on T1, densely and evenly punctate on T2 and T3); c) colouration: head entirely black; propodeum entirely blue; T3 and T4 laterally blue; pedicel and <abbrev xmlns:xlink="http://www.w3.org/1999/xlink" xlink:title="flagellomere 1" id="ABBRID0EUJBG" xlink:type="simple">F1</abbrev> yellow; femora apically, tibiae and tarsi yellow (vs. head blue; propodeum black with median blue spot; T3 and T4 fully black; pedicel and flagellum dark brown). The male of <italic><tp:taxon-name><tp:taxon-name-part taxon-name-part-type="genus" reg="Cleptes">Cl.</tp:taxon-name-part> <tp:taxon-name-part taxon-name-part-type="species" reg="margaritae">margaritae</tp:taxon-name-part></tp:taxon-name></italic> is currently unknown.</p></tp:treatment-sec><tp:treatment-sec sec-type="description" id="SECID0EDKBG"><title>Description.</title><p><bold>Female.</bold> Holotype (Fig. <xref ref-type="fig" rid="F2">2A–F</xref>). Body length 4.6 mm. Forewing length 2.7 mm. <abbrev xmlns:xlink="http://www.w3.org/1999/xlink" xlink:title="the shortest distance between posterior ocelli" id="ABBRID0EPKBG" xlink:type="simple">POL</abbrev> = 2.2 <abbrev xmlns:xlink="http://www.w3.org/1999/xlink" xlink:title="anterior ocellus diameter" id="ABBRID0ETKBG" xlink:type="simple">MOD</abbrev>; <abbrev xmlns:xlink="http://www.w3.org/1999/xlink" xlink:title="shortest distance between posterior ocellus and compound eye" id="ABBRID0EXKBG" xlink:type="simple">OOL</abbrev> = 2.7 <abbrev xmlns:xlink="http://www.w3.org/1999/xlink" xlink:title="anterior ocellus diameter" id="ABBRID0E2KBG" xlink:type="simple">MOD</abbrev>. <abbrev xmlns:xlink="http://www.w3.org/1999/xlink" xlink:title="malar space" id="ABBRID0E6KBG" xlink:type="simple">MS</abbrev> = 2.0 <abbrev xmlns:xlink="http://www.w3.org/1999/xlink" xlink:title="anterior ocellus diameter" id="ABBRID0EDLBG" xlink:type="simple">MOD</abbrev>. P:<abbrev xmlns:xlink="http://www.w3.org/1999/xlink" xlink:title="flagellomere 1" id="ABBRID0EHLBG" xlink:type="simple">F1</abbrev>:<abbrev xmlns:xlink="http://www.w3.org/1999/xlink" xlink:title="flagellomere 2" id="ABBRID0ELLBG" xlink:type="simple">F2</abbrev>:<abbrev xmlns:xlink="http://www.w3.org/1999/xlink" xlink:title="flagellomere 3" id="ABBRID0EPLBG" xlink:type="simple">F3</abbrev> = 1.0:1.0:0.7:0.7. <abbrev xmlns:xlink="http://www.w3.org/1999/xlink" xlink:title="flagellomere 1" id="ABBRID0ETLBG" xlink:type="simple">F1</abbrev> 1.5 × as long as wide, <abbrev xmlns:xlink="http://www.w3.org/1999/xlink" xlink:title="flagellomere 2" id="ABBRID0EXLBG" xlink:type="simple">F2</abbrev> 1.1 × as long as wide. <bold><italic>Head</italic>.</bold> Head in frontal view 1.2 × as broad as long between lower edge of clypeus and vertex. Face and vertex with small, even, and sparse punctures (1–4 <abbrev xmlns:xlink="http://www.w3.org/1999/xlink" xlink:title="puncture diameter" id="ABBRID0E6LBG" xlink:type="simple">PD</abbrev>) (Fig. <xref ref-type="fig" rid="F2">2B</xref>). Clypeal lower margin simple, unmodified, 2 <abbrev xmlns:xlink="http://www.w3.org/1999/xlink" xlink:title="anterior ocellus diameter" id="ABBRID0EHMBG" xlink:type="simple">MOD</abbrev> width, without acute teeth at corners; lateral edges subparallel. Frontal sulcus broad and deep in the first part, from anterior ocellus to mid of face, faint in the second half, from mid-face to the clypeal margin (Fig. <xref ref-type="fig" rid="F2">2B</xref>). Mandibles tridentate. Ocellar triangle isosceles, without post-ocellar sulcus. Postero-lateral pits close to posterior ocelli deep and elongate. Pedicel as long as <abbrev xmlns:xlink="http://www.w3.org/1999/xlink" xlink:title="flagellomere 1" id="ABBRID0EPMBG" xlink:type="simple">F1</abbrev>. Malar spaces elongate (2.0 <abbrev xmlns:xlink="http://www.w3.org/1999/xlink" xlink:title="anterior ocellus diameter" id="ABBRID0ETMBG" xlink:type="simple">MOD</abbrev>). <bold><italic>Mesosoma</italic>.</bold> Pronotum unmodified; pronotal neck finely striated transversally; posterior margin of pronotum simple, without transverse row of pits or median keel. Pronotum with small punctures similar to those on vertex. Mesoscutum and mesoscutellum scarcely punctate, with tiny and scattered punctures (Fig. <xref ref-type="fig" rid="F2">2C</xref>), largely impunctate; notauli and parapsidal lines deep and complete. Mesopleuron with small, deep punctures; transversely aligned medially; with short, deep scrobal sulcus on posterior half (Fig. <xref ref-type="fig" rid="F2">2D</xref>). Metascutellum noticeably reduced by large metanotal trough and by deep and large anteromedian suture. Metapleuron transversely striate. Metapostnotum (dorsal surface of metapectal-propodeal complex) short, irregularly reticulate, with large foveae along posterior margin, before the propodeal declivity. Propodeal posterior projections short, stout, and divergent. Wing veins and cells unmodified. <bold><italic>Metasoma</italic>.</bold> All metasomal terga with impunctate, brownish stripe along posterior margin (Fig. <xref ref-type="fig" rid="F2">2F</xref>); T1 mostly impunctate, with a few, sparse, tiny punctures; T2 with even, sparse, small punctures (3–5 <abbrev xmlns:xlink="http://www.w3.org/1999/xlink" xlink:title="puncture diameter" id="ABBRID0ELNBG" xlink:type="simple">PD</abbrev>), posteromedially polished; T3 with dense, irregular and double punctation; scattered to polished toward the apical margin; T4 with large, scattered punctures. <bold><italic>Colouration</italic>.</bold> Head black, with violet reflections medially on clypeus; scapus dorsally violet, ventrally brownish without metallic reflections; P light brown and <abbrev xmlns:xlink="http://www.w3.org/1999/xlink" xlink:title="flagellomere 1" id="ABBRID0ETNBG" xlink:type="simple">F1</abbrev> yellow; other flagellomeres dark brown to blackish. Mandible dark brown, medially yellowish. Pronotal neck medially black; pronotum, mesonotum, mesopleuron, metanotum (excluding black anterior suture and axillary trough), metapleuron metallic red with purple reflections dorsally; propodeum dorsally blue, propodeal declivity black; body ventrally black. Metasoma entirely black; apical margin of each tergum with brownish stripe; laterally on T3 with feeble green reflections; laterally on T4 with extended blue reflections (Fig. <xref ref-type="fig" rid="F2">2E</xref>). Tegulae brown. Legs with tibiae and tarsi yellowish; coxae red to golden; profemur anteriorly metallic red excluding distal joint; metafemur posteriorly metallic; other parts brown.</p><fig id="F2" position="float" orientation="portrait"><object-id xmlns:xlink="http://www.w3.org/1999/xlink" content-type="doi" xlink:type="simple">10.3897/zookeys.999.58536.figure2</object-id><object-id xmlns:xlink="http://www.w3.org/1999/xlink" content-type="arpha" xlink:type="simple">D65907AD-1144-5CF1-AD13-CAF3562F6B03</object-id><label>Figure 2.</label><caption><p><italic><tp:taxon-name><tp:taxon-name-part taxon-name-part-type="genus" reg="Cleptes">Cleptes</tp:taxon-name-part> <tp:taxon-name-part taxon-name-part-type="species" reg="mongolicus">mongolicus</tp:taxon-name-part></tp:taxon-name></italic> sp. nov., female, holotype <bold>A</bold> habitus, dorsal view <bold>B</bold> head, frontal view <bold>C</bold> head and mesosoma, dorsal view <bold>D</bold> head and mesosoma, lateral view <bold>E</bold> metasoma, postero-lateral view <bold>F</bold> metasoma, dorso-lateral view. Scale bars: 1.0 mm.</p></caption><graphic xmlns:xlink="http://www.w3.org/1999/xlink" xlink:href="zookeys-999-049-g002.jpg" position="float" orientation="portrait" xlink:type="simple" id="oo_481526.jpg"><uri content-type="original_file" xlink:type="simple">https://binary.pensoft.net/fig/481526</uri></graphic></fig><p><bold>Male.</bold> Paratypes. Body length 4.0–4.2 mm. <abbrev xmlns:xlink="http://www.w3.org/1999/xlink" xlink:title="the shortest distance between posterior ocelli" id="ABBRID0EDPBG" xlink:type="simple">POL</abbrev> = 1.6 <abbrev xmlns:xlink="http://www.w3.org/1999/xlink" xlink:title="anterior ocellus diameter" id="ABBRID0EHPBG" xlink:type="simple">MOD</abbrev>; <abbrev xmlns:xlink="http://www.w3.org/1999/xlink" xlink:title="shortest distance between posterior ocellus and compound eye" id="ABBRID0ELPBG" xlink:type="simple">OOL</abbrev> = 1.0 <abbrev xmlns:xlink="http://www.w3.org/1999/xlink" xlink:title="anterior ocellus diameter" id="ABBRID0EPPBG" xlink:type="simple">MOD</abbrev>. <abbrev xmlns:xlink="http://www.w3.org/1999/xlink" xlink:title="malar space" id="ABBRID0ETPBG" xlink:type="simple">MS</abbrev> = 1.9 <abbrev xmlns:xlink="http://www.w3.org/1999/xlink" xlink:title="anterior ocellus diameter" id="ABBRID0EXPBG" xlink:type="simple">MOD</abbrev>. P:<abbrev xmlns:xlink="http://www.w3.org/1999/xlink" xlink:title="flagellomere 1" id="ABBRID0E2PBG" xlink:type="simple">F1</abbrev>:<abbrev xmlns:xlink="http://www.w3.org/1999/xlink" xlink:title="flagellomere 2" id="ABBRID0E6PBG" xlink:type="simple">F2</abbrev>:<abbrev xmlns:xlink="http://www.w3.org/1999/xlink" xlink:title="flagellomere 3" id="ABBRID0EDQBG" xlink:type="simple">F3</abbrev> = 1.0:1.4:0.9:0.9. <abbrev xmlns:xlink="http://www.w3.org/1999/xlink" xlink:title="flagellomere 1" id="ABBRID0EHQBG" xlink:type="simple">F1</abbrev> 3.5 × as long as wide (width taken at distal apex), <abbrev xmlns:xlink="http://www.w3.org/1999/xlink" xlink:title="flagellomere 2" id="ABBRID0ELQBG" xlink:type="simple">F2</abbrev> 1.5×. <bold><italic>Head</italic>.</bold> Head in frontal view 1.3 × as broad as long between lower edge of clypeus and vertex. Face and vertex with small, even, and denser punctures (1–2 <abbrev xmlns:xlink="http://www.w3.org/1999/xlink" xlink:title="puncture diameter" id="ABBRID0ETQBG" xlink:type="simple">PD</abbrev>) compared to female (Fig. <xref ref-type="fig" rid="F3">3B</xref>). Frontal sulcus narrow and visible in the first part, from anterior ocellus to brow, faint in the second half, from mid-face to the clypeal margin (Fig. <xref ref-type="fig" rid="F3">3B</xref>). Lower face medially with punctures more spaced 4–5 <abbrev xmlns:xlink="http://www.w3.org/1999/xlink" xlink:title="puncture diameter" id="ABBRID0E6QBG" xlink:type="simple">PD</abbrev>. Ocellar triangle, post-ocellar sulcus, and posterolateral pits similar to female. <abbrev xmlns:xlink="http://www.w3.org/1999/xlink" xlink:title="flagellomere 1" id="ABBRID0EDRBG" xlink:type="simple">F1</abbrev> 1.5 × as long as P. <bold><italic>Mesosoma</italic>.</bold> Punctation overall similar to that of female; metascutellum larger, with narrow anteromedian mesoscutellar-metascutal suture; metapleuron polished. Other characters as in female. <bold><italic>Metasoma</italic>.</bold> T1 with denser (2–5 <abbrev xmlns:xlink="http://www.w3.org/1999/xlink" xlink:title="puncture diameter" id="ABBRID0EPRBG" xlink:type="simple">PD</abbrev>), tiny punctures; T2 with even, denser (1–3 <abbrev xmlns:xlink="http://www.w3.org/1999/xlink" xlink:title="puncture diameter" id="ABBRID0ETRBG" xlink:type="simple">PD</abbrev>), small punctures (3–5 <abbrev xmlns:xlink="http://www.w3.org/1999/xlink" xlink:title="puncture diameter" id="ABBRID0EXRBG" xlink:type="simple">PD</abbrev>), posteromedially sparser to polished; T3 with dense, irregular and double punctation; scattered to polished toward the apical margin; T4 with similar punctures; T5 almost polished, with scattered punctures. <bold><italic>Colouration</italic>.</bold> Species sexually dimorphic with head and mesosoma bright green, including ventral side; propodeum blue. Mandible metallic green from base to half length. Scapus green, pedicel and flagellum black. Metasoma entirely black, with terga apically brownish and laterally with feeble blue reflections on T3 and T4 (Fig. <xref ref-type="fig" rid="F3">3E</xref>). Tegulae brown. Coxae and femora medially green; trochanters brown, femora distally and tarsi yellowish.</p><fig id="F3" position="float" orientation="portrait"><object-id xmlns:xlink="http://www.w3.org/1999/xlink" content-type="doi" xlink:type="simple">10.3897/zookeys.999.58536.figure3</object-id><object-id xmlns:xlink="http://www.w3.org/1999/xlink" content-type="arpha" xlink:type="simple">47183780-3718-534A-BB56-DCAD734DEDC4</object-id><label>Figure 3.</label><caption><p><italic><tp:taxon-name><tp:taxon-name-part taxon-name-part-type="genus" reg="Cleptes">Cleptes</tp:taxon-name-part> <tp:taxon-name-part taxon-name-part-type="species" reg="mongolicus">mongolicus</tp:taxon-name-part></tp:taxon-name></italic> sp. nov., male, paratype <bold>A</bold> habitus, dorsal view <bold>B</bold> head, frontal view <bold>C</bold> head and mesosoma, dorsal view <bold>D</bold> mesosoma, lateral view <bold>E</bold> metasoma, postero-lateral view <bold>F</bold> metasoma, dorsal view. Scale bars: 1.0 mm.</p></caption><graphic xmlns:xlink="http://www.w3.org/1999/xlink" xlink:href="zookeys-999-049-g003.jpg" position="float" orientation="portrait" xlink:type="simple" id="oo_481527.jpg"><uri content-type="original_file" xlink:type="simple">https://binary.pensoft.net/fig/481527</uri></graphic></fig></tp:treatment-sec><tp:treatment-sec sec-type="etymology" id="SECID0EHTBG"><title>Etymology.</title><p>The specific epithet is named after the country of origin.</p></tp:treatment-sec><tp:treatment-sec sec-type="distribution" id="SECID0EMTBG"><title>Distribution.</title><p>Mongolia (Dornod).</p></tp:treatment-sec></tp:taxon-treatment>
