# Supplementary material for: First checklist of the chrysidid wasps (Hymenoptera, Chrysididae) of Mongolia, with description of new species
Source: Zookeys. 2020 Nov 30;999:49–107. doi: 10.3897/zookeys.999.58536 (PMC7723880; doi:10.3897/zookeys.999.58536)
Supplement: XML Treatment for Chrysis asahinai [file zookeys.999.58536-treatment5.xml]

<!DOCTYPE tp:taxon-treatment
  PUBLIC "-//TaxonX//DTD Taxonomic Treatment Publishing DTD v0 20100105//EN" "tax-treatment-NSO.dtd">
<tp:taxon-treatment xmlns:tp="http://www.plazi.org/taxpub"><tp:treatment-meta><kwd-group><label>Taxon classification</label><kwd><named-content xmlns:xlink="http://www.w3.org/1999/xlink" content-type="kingdom">Animalia</named-content></kwd><kwd><named-content xmlns:xlink="http://www.w3.org/1999/xlink" content-type="order">Hymenoptera</named-content></kwd><kwd><named-content xmlns:xlink="http://www.w3.org/1999/xlink" content-type="family">Chrysididae</named-content></kwd></kwd-group><mixed-citation publication-type="journal"><person-group><name><surname>Rosa</surname><given-names>Paolo</given-names></name><name><surname>Proshchalykin</surname><given-names>Maxim Yu.</given-names></name><name><surname>Halada</surname><given-names>Marek</given-names></name><name><surname>Aibek</surname><given-names>Ulykpan</given-names></name></person-group><article-title>First checklist of the chrysidid wasps (<tp:taxon-name><tp:taxon-name-part taxon-name-part-type="order">Hymenoptera</tp:taxon-name-part></tp:taxon-name>, <tp:taxon-name><tp:taxon-name-part taxon-name-part-type="family">Chrysididae</tp:taxon-name-part></tp:taxon-name>) of Mongolia, with description of new species</article-title><source>Zookeys</source><day>30</day><month>11</month><year>2020</year><volume>999</volume><fpage>49</fpage><lpage>107</lpage><pub-id pub-id-type="doi">10.3897/zookeys.999.58536</pub-id></mixed-citation></tp:treatment-meta><tp:nomenclature><tp:taxon-name><object-id xmlns:xlink="http://www.w3.org/1999/xlink" content-type="arpha" xlink:type="simple">66561CA1-3312-586D-A518-10BDD2E4C95C</object-id>
                  <tp:taxon-name-part taxon-name-part-type="genus" reg="Chrysis">Chrysis</tp:taxon-name-part>
                  <tp:taxon-name-part taxon-name-part-type="species" reg="asahinai">asahinai</tp:taxon-name-part>
                </tp:taxon-name><tp:taxon-authority>Tsuneki, 1950</tp:taxon-authority><tp:nomenclature-citation-list><tp:nomenclature-citation><tp:taxon-name>
                      <tp:taxon-name-part taxon-name-part-type="genus" reg="Chrysis">Chrysis</tp:taxon-name-part> (<tp:taxon-name-part taxon-name-part-type="subgenus" reg="Tetrachrysis">Tetrachrysis</tp:taxon-name-part>) <tp:taxon-name-part taxon-name-part-type="species" reg="asahinai">asahinai</tp:taxon-name-part></tp:taxon-name><comment>Tsuneki, 1950: 80. Holotype ♀; China, Manchuria, 22.VIII.1938, leg. S. Asahina (<named-content xmlns:xlink="http://www.w3.org/1999/xlink" content-type="dwc:institutional_code" xlink:type="simple">OMNH</named-content>) (<italic>pulchella</italic> group).</comment></tp:nomenclature-citation><tp:nomenclature-citation><tp:taxon-name>
                      <tp:taxon-name-part taxon-name-part-type="genus" reg="Chrysis">Chrysis</tp:taxon-name-part> <tp:taxon-name-part taxon-name-part-type="species" reg="asahinai">asahinai</tp:taxon-name-part></tp:taxon-name><comment>: <xref ref-type="bibr" rid="B56">Móczár 1967</xref>: 189 (cat., Mongolia: 1 ♀, Estgobi aimag: Cagan Elis, 800 m, 30 km ESE von Zuun-Bajan, Exp. Dr. Z. Kasab, 1963, nr. 22, 23.VI.1963).</comment></tp:nomenclature-citation></tp:nomenclature-citation-list></tp:nomenclature><tp:treatment-sec sec-type="material" id="SECID0E36BG"><title>Material examined.</title><p>Mongolia: <italic>Bayankhongor</italic>, 12 ♂♂, 130 km S of Bayankhongor, <named-content xmlns:xlink="http://www.w3.org/1999/xlink" content-type="dwc:verbatimCoordinates" xlink:type="simple"><named-content content-type="geo-json" specific-use="{&#34;type&#34;:&#34;Point&#34;,&#34;coordinates&#34;:[100.983333,45.050000]}" id="NCID0EIAAI" xlink:type="simple">45°03'N, 100°59'E</named-content></named-content>, 1240 m, 6.VII.2004, leg. <abbrev xmlns:xlink="http://www.w3.org/1999/xlink" xlink:title="J. Halada" id="ABBRID0ENAAI" xlink:type="simple">JH</abbrev>, <abbrev xmlns:xlink="http://www.w3.org/1999/xlink" xlink:title="M. Kadlecová" id="ABBRID0ERAAI" xlink:type="simple">MK</abbrev> (<abbrev xmlns:xlink="http://www.w3.org/1999/xlink" xlink:title="M. Halada collection (České Budějovice, Czech Republic)" id="ABBRID0EVAAI" xlink:type="simple">MHC</abbrev>, <abbrev xmlns:xlink="http://www.w3.org/1999/xlink" xlink:title="P. Rosa collection (Bernareggio, Italy)" id="ABBRID0EZAAI" xlink:type="simple">PRC</abbrev>); 1 ♀, ibid, Orog Nuur, 6–7.VII.2004, on <italic>Saxaul</italic>, leg. <abbrev xmlns:xlink="http://www.w3.org/1999/xlink" xlink:title="J. Straka" id="ABBRID0E6AAI" xlink:type="simple">JS</abbrev> (<abbrev xmlns:xlink="http://www.w3.org/1999/xlink" xlink:title="P. Rosa collection (Bernareggio, Italy)" id="ABBRID0EDBAI" xlink:type="simple">PRC</abbrev>); <italic>Bulgan</italic>, 13 ♀♀, 4 ♂♂, Mongol Els Nat. Res., dunes, <named-content xmlns:xlink="http://www.w3.org/1999/xlink" content-type="dwc:verbatimCoordinates" xlink:type="simple"><named-content content-type="geo-json" specific-use="{&#34;type&#34;:&#34;Point&#34;,&#34;coordinates&#34;:[103.650000,47.400000]}" id="NCID0EMBAI" xlink:type="simple">47°24'N, 103°39'E</named-content></named-content>, 31.VII.2005, leg. <abbrev xmlns:xlink="http://www.w3.org/1999/xlink" xlink:title="J. Halada" id="ABBRID0ERBAI" xlink:type="simple">JH</abbrev> (<abbrev xmlns:xlink="http://www.w3.org/1999/xlink" xlink:title="M. Halada collection (České Budějovice, Czech Republic)" id="ABBRID0EVBAI" xlink:type="simple">MHC</abbrev>); <italic>Sukhbaatar</italic>, 1 ♂, 100 km SSW of Baruun-Urt, 1100 m, 30.VII.2007, leg. <abbrev xmlns:xlink="http://www.w3.org/1999/xlink" xlink:title="M. Halada" id="ABBRID0E2BAI" xlink:type="simple">MH</abbrev> (<abbrev xmlns:xlink="http://www.w3.org/1999/xlink" xlink:title="M. Halada collection (České Budějovice, Czech Republic)" id="ABBRID0E6BAI" xlink:type="simple">MHC</abbrev>); <italic>Tuv</italic>, 2 ♀♀, 2 ♂♂, 75 km W of Ulaanbaatar, dunes, 2.VIII.2005, leg. <abbrev xmlns:xlink="http://www.w3.org/1999/xlink" xlink:title="J. Halada" id="ABBRID0EFCAI" xlink:type="simple">JH</abbrev> (<abbrev xmlns:xlink="http://www.w3.org/1999/xlink" xlink:title="M. Halada collection (České Budějovice, Czech Republic)" id="ABBRID0EJCAI" xlink:type="simple">MHC</abbrev>); 39 ♀♀, 37 ♂♂, 70 km W of Ulaanbaatar, 1070 m, dunes, 16.VIII.2007, leg. <abbrev xmlns:xlink="http://www.w3.org/1999/xlink" xlink:title="J. Halada" id="ABBRID0ENCAI" xlink:type="simple">JH</abbrev>, <abbrev xmlns:xlink="http://www.w3.org/1999/xlink" xlink:title="M. Halada" id="ABBRID0ERCAI" xlink:type="simple">MH</abbrev> (<abbrev xmlns:xlink="http://www.w3.org/1999/xlink" xlink:title="M. Halada collection (České Budějovice, Czech Republic)" id="ABBRID0EVCAI" xlink:type="simple">MHC</abbrev>); <italic>Umnugovi</italic>, 1 ♂, Gobi, 100 km SW of Dalanzadgad, Bayanzag, on <italic>Saxaul</italic>, 1–2.VII.2003, leg. <abbrev xmlns:xlink="http://www.w3.org/1999/xlink" xlink:title="J. Halada" id="ABBRID0E4CAI" xlink:type="simple">JH</abbrev> (<abbrev xmlns:xlink="http://www.w3.org/1999/xlink" xlink:title="M. Halada collection (České Budějovice, Czech Republic)" id="ABBRID0EBDAI" xlink:type="simple">MHC</abbrev>).</p></tp:treatment-sec><tp:treatment-sec sec-type="distribution" id="SECID0EFDAI"><title>Distribution.</title><p>Mongolia (*Bayankhongor, *Bulgan, Dornogovi, *Sukhbaatar, *Tuv, *Umnugovi); China (Liaoning) (<xref ref-type="bibr" rid="B83">Rosa et al. 2014</xref>).</p></tp:treatment-sec><ref-list><ref id="B56"><mixed-citation xmlns:xlink="http://www.w3.org/1999/xlink" xlink:type="simple"><person-group><name name-style="western"><surname>Móczár</surname><given-names>L</given-names></name></person-group> (<year>1967</year>) <article-title>Ergebnisse der zoologischen Forschungen von Dr. Z. Kaszab in der Mongolei. 100. <tp:taxon-name><tp:taxon-name-part taxon-name-part-type="family">Chrysididae</tp:taxon-name-part></tp:taxon-name> (<tp:taxon-name><tp:taxon-name-part taxon-name-part-type="order">Hymenoptera</tp:taxon-name-part></tp:taxon-name>).</article-title><source>Acta Zoologica Academiae Scientiarum Hungaricae</source><volume>13</volume>(<issue>1–2</issue>): <fpage>183</fpage>–<lpage>190</lpage>.</mixed-citation></ref><ref id="B83"><mixed-citation xmlns:xlink="http://www.w3.org/1999/xlink" xlink:type="simple"><person-group><name name-style="western"><surname>Rosa</surname><given-names>P</given-names></name><name name-style="western"><surname>Wei</surname><given-names>N-s</given-names></name><name name-style="western"><surname>Xu</surname><given-names>Z-f</given-names></name></person-group> (<year>2014</year>) <article-title>An annotated checklist of the chrysidid wasps (<tp:taxon-name><tp:taxon-name-part taxon-name-part-type="order">Hymenoptera</tp:taxon-name-part></tp:taxon-name>, <tp:taxon-name><tp:taxon-name-part taxon-name-part-type="family">Chrysididae</tp:taxon-name-part></tp:taxon-name>) from China.</article-title><source>ZooKeys</source><volume>455</volume>: <fpage>1</fpage>–<lpage>128</lpage>. <ext-link xlink:type="simple" ext-link-type="doi" xlink:href="10.3897/zookeys.455.6557">https://doi.org/10.3897/zookeys.455.6557</ext-link></mixed-citation></ref></ref-list></tp:taxon-treatment>
