# Supplementary material for: First checklist of the chrysidid wasps (Hymenoptera, Chrysididae) of Mongolia, with description of new species
Source: Zookeys. 2020 Nov 30;999:49–107. doi: 10.3897/zookeys.999.58536 (PMC7723880; doi:10.3897/zookeys.999.58536)
Supplement: XML Treatment for Chrysis fulgida [file zookeys.999.58536-treatment13.xml]

<!DOCTYPE tp:taxon-treatment
  PUBLIC "-//TaxonX//DTD Taxonomic Treatment Publishing DTD v0 20100105//EN" "tax-treatment-NSO.dtd">
<tp:taxon-treatment xmlns:tp="http://www.plazi.org/taxpub"><tp:treatment-meta><kwd-group><label>Taxon classification</label><kwd><named-content xmlns:xlink="http://www.w3.org/1999/xlink" content-type="kingdom">Animalia</named-content></kwd><kwd><named-content xmlns:xlink="http://www.w3.org/1999/xlink" content-type="order">Hymenoptera</named-content></kwd><kwd><named-content xmlns:xlink="http://www.w3.org/1999/xlink" content-type="family">Chrysididae</named-content></kwd></kwd-group><mixed-citation publication-type="journal"><person-group><name><surname>Rosa</surname><given-names>Paolo</given-names></name><name><surname>Proshchalykin</surname><given-names>Maxim Yu.</given-names></name><name><surname>Halada</surname><given-names>Marek</given-names></name><name><surname>Aibek</surname><given-names>Ulykpan</given-names></name></person-group><article-title>First checklist of the chrysidid wasps (<tp:taxon-name><tp:taxon-name-part taxon-name-part-type="order">Hymenoptera</tp:taxon-name-part></tp:taxon-name>, <tp:taxon-name><tp:taxon-name-part taxon-name-part-type="family">Chrysididae</tp:taxon-name-part></tp:taxon-name>) of Mongolia, with description of new species</article-title><source>Zookeys</source><day>30</day><month>11</month><year>2020</year><volume>999</volume><fpage>49</fpage><lpage>107</lpage><pub-id pub-id-type="doi">10.3897/zookeys.999.58536</pub-id></mixed-citation></tp:treatment-meta><tp:nomenclature><tp:taxon-name><object-id xmlns:xlink="http://www.w3.org/1999/xlink" content-type="arpha" xlink:type="simple">01844BC8-DB38-5BA0-B72A-5A25C8E21806</object-id>
                  <tp:taxon-name-part taxon-name-part-type="genus" reg="Chrysis">Chrysis</tp:taxon-name-part>
                  <tp:taxon-name-part taxon-name-part-type="species" reg="fulgida">fulgida</tp:taxon-name-part>
                </tp:taxon-name><tp:taxon-authority>Linnaeus, 1761</tp:taxon-authority><tp:nomenclature-citation-list><tp:nomenclature-citation><tp:taxon-name>
                      <tp:taxon-name-part taxon-name-part-type="genus" reg="Chrysis">Chrysis</tp:taxon-name-part> <tp:taxon-name-part taxon-name-part-type="species" reg="fulgida">fulgida</tp:taxon-name-part></tp:taxon-name><comment>Linnaeus, 1761: 415. Lectotype ♀ (designated by <xref ref-type="bibr" rid="B58">Morgan 1984</xref>: 9); Sweden: Uppsala (<abbrev xmlns:xlink="http://www.w3.org/1999/xlink" content-type="institution" xlink:title="Linnean Society, London (England)" id="ABBRID0E5HBI" xlink:type="simple">LSL</abbrev>) (<tp:taxon-name><tp:taxon-name-part taxon-name-part-type="genus" reg="Chrysis"/><tp:taxon-name-part taxon-name-part-type="species" reg="ignita">ignita</tp:taxon-name-part></tp:taxon-name> group).</comment></tp:nomenclature-citation></tp:nomenclature-citation-list></tp:nomenclature><tp:treatment-sec sec-type="material" id="SECID0EMIBI"><title>Material examined.</title><p>Mongolia: (<italic>Form A</italic>): <italic>Arkhangai</italic>, 2 ♀♀, 1 ♂, 70 km NE of Tsetserleg, 25.VII.2005, leg. <abbrev xmlns:xlink="http://www.w3.org/1999/xlink" xlink:title="J. Halada" id="ABBRID0EWIBI" xlink:type="simple">JH</abbrev> (<abbrev xmlns:xlink="http://www.w3.org/1999/xlink" xlink:title="M. Halada collection (České Budějovice, Czech Republic)" id="ABBRID0E1IBI" xlink:type="simple">MHC</abbrev>); <italic>Selenge</italic>, 1 ♂, 90 km N of Ulaanbaatar, Segnez River, 1450 m, 6–8.VII.2003, leg. <abbrev xmlns:xlink="http://www.w3.org/1999/xlink" xlink:title="J. Halada" id="ABBRID0EAJBI" xlink:type="simple">JH</abbrev> (<abbrev xmlns:xlink="http://www.w3.org/1999/xlink" xlink:title="M. Halada collection (České Budějovice, Czech Republic)" id="ABBRID0EEJBI" xlink:type="simple">MHC</abbrev>); <italic>Tuv</italic>, 5 ♀♀, 3 ♂♂, 50 km E of Ulaanbaatar, Tuul River, 22.VI.2003, leg. <abbrev xmlns:xlink="http://www.w3.org/1999/xlink" xlink:title="J. Halada" id="ABBRID0EKJBI" xlink:type="simple">JH</abbrev> (<abbrev xmlns:xlink="http://www.w3.org/1999/xlink" xlink:title="M. Halada collection (České Budějovice, Czech Republic)" id="ABBRID0EOJBI" xlink:type="simple">MHC</abbrev>); (<italic>Form B</italic>): <italic>Arkhangai</italic>, 2 ♀♀, 1 ♂, 70 km NE of Tsetserleg, 25.VII.2005, leg. <abbrev xmlns:xlink="http://www.w3.org/1999/xlink" xlink:title="J. Halada" id="ABBRID0EWJBI" xlink:type="simple">JH</abbrev> (<abbrev xmlns:xlink="http://www.w3.org/1999/xlink" xlink:title="M. Halada collection (České Budějovice, Czech Republic)" id="ABBRID0E1JBI" xlink:type="simple">MHC</abbrev>); 1 ♀, 1 ♂, Chuluut Gol River, <named-content xmlns:xlink="http://www.w3.org/1999/xlink" content-type="dwc:verbatimCoordinates" xlink:type="simple"><named-content content-type="geo-json" specific-use="{&#34;type&#34;:&#34;Point&#34;,&#34;coordinates&#34;:[100.316667,47.800000]}" id="NCID0EBKBI" xlink:type="simple">47°48'N, 100°19'E</named-content></named-content>, 23.VII.2005, leg. <abbrev xmlns:xlink="http://www.w3.org/1999/xlink" xlink:title="J. Halada" id="ABBRID0EGKBI" xlink:type="simple">JH</abbrev> (<abbrev xmlns:xlink="http://www.w3.org/1999/xlink" xlink:title="M. Halada collection (České Budějovice, Czech Republic)" id="ABBRID0EKKBI" xlink:type="simple">MHC</abbrev>); <italic>Tuv</italic>, 1 ♀, 50 km E of Ulaanbaatar, Tuul River, 22.VI.2003, leg. <abbrev xmlns:xlink="http://www.w3.org/1999/xlink" xlink:title="J. Halada" id="ABBRID0EQKBI" xlink:type="simple">JH</abbrev> (<abbrev xmlns:xlink="http://www.w3.org/1999/xlink" xlink:title="M. Halada collection (České Budějovice, Czech Republic)" id="ABBRID0EUKBI" xlink:type="simple">MHC</abbrev>).</p></tp:treatment-sec><tp:treatment-sec sec-type="distribution" id="SECID0EYKBI"><title>Distribution.</title><p>*Mongolia (Arkhangai, Selenge, Tuv); Asiatic-European, from Europe to eastern Siberia, Russian Far East and North-East China (Manchuria) (<xref ref-type="bibr" rid="B83">Rosa et al. 2014</xref>, <xref ref-type="bibr" rid="B75">2019</xref>).</p></tp:treatment-sec><tp:treatment-sec sec-type="remarks" id="SECID0EGLBI"><title>Remarks.</title><p>Two distinct colour forms (Fig. <xref ref-type="fig" rid="F4">4</xref>) are recorded from Mongolia, Siberia and Primorsky Territory (Russia), and Heilongjiang (China). Form A is matching with the typical European <italic><tp:taxon-name><tp:taxon-name-part taxon-name-part-type="genus" reg="Chrysis">Chrysis</tp:taxon-name-part> <tp:taxon-name-part taxon-name-part-type="species" reg="fulgida">fulgida</tp:taxon-name-part></tp:taxon-name></italic> (Fig. <xref ref-type="fig" rid="F4">4A, C</xref>). Form B is chromatic different without the typical blue colouration on male and female metasoma and with non-metallic black areas on head vertex and mesosoma (Fig. <xref ref-type="fig" rid="F4">4B, D</xref>). Male T1 golden-greenish, with or without a narrow transversal green or bluish stripe or patch; T2 red, with or without a basal, narrow black stripe; female T1 golden-greenish, with green to bluish colour on T1 frontal declivity to petiolar insertion. This colour variation has also been observed in specimens from Russia (Siberia and Primorsky Territory) and China (Heilongjiang). The Chinese form was mentioned by <xref ref-type="bibr" rid="B47">Linsenmaier (1968)</xref> as <italic><tp:taxon-name><tp:taxon-name-part taxon-name-part-type="genus" reg="Chrysis">Chrysis</tp:taxon-name-part> <tp:taxon-name-part taxon-name-part-type="species" reg="aequicolor">aequicolor</tp:taxon-name-part></tp:taxon-name></italic> Linsenmaier, 1968, which is anyway an unnecessary replacement name for <tp:taxon-name><tp:taxon-name-part taxon-name-part-type="genus" reg="Chrysis">Chrysis</tp:taxon-name-part> <tp:taxon-name-part taxon-name-part-type="species" reg="fulgida">fulgida</tp:taxon-name-part> <tp:taxon-name-part taxon-name-part-type="infraspecific-rank">var.</tp:taxon-name-part> <tp:taxon-name-part taxon-name-part-type="variety" reg="concolor">concolor</tp:taxon-name-part></tp:taxon-name> Mocsáry, 1912 nec Mocsáry, 1892 (actually male and female of the same taxon). Other evident different morphological characteristics are not recognizable. However, these two forms may represent two sister species, genetically separate, but difficult to identify on the basis of morphological characteristics, as in other known cases of <italic><tp:taxon-name><tp:taxon-name-part taxon-name-part-type="genus" reg="Chrysis">Chrysis</tp:taxon-name-part></tp:taxon-name></italic> of the <italic><tp:taxon-name><tp:taxon-name-part taxon-name-part-type="genus" reg="Chrysis"/><tp:taxon-name-part taxon-name-part-type="species" reg="ignita">ignita</tp:taxon-name-part></tp:taxon-name></italic> group (Paukkunen et al. 2015; <xref ref-type="bibr" rid="B61">Orlovskytė et al. 2016</xref>).</p><fig id="F4" position="float" orientation="portrait"><object-id xmlns:xlink="http://www.w3.org/1999/xlink" content-type="doi" xlink:type="simple">10.3897/zookeys.999.58536.figure4</object-id><object-id xmlns:xlink="http://www.w3.org/1999/xlink" content-type="arpha" xlink:type="simple">3B8B0AA5-A4CD-5443-B745-0FB82B2B6F3A</object-id><label>Figure 4.</label><caption><p><italic><tp:taxon-name><tp:taxon-name-part taxon-name-part-type="genus" reg="Chrysis">Chrysis</tp:taxon-name-part> <tp:taxon-name-part taxon-name-part-type="species" reg="fulgida">fulgida</tp:taxon-name-part></tp:taxon-name></italic> Linnaeus, habitus dorsal view <bold>A</bold> form A, ♀ <bold>B</bold> form B, ♀ <bold>C</bold> form A, ♂ <bold>D</bold> form B, ♂. Scale bars: 1.0 mm.</p></caption><graphic xmlns:xlink="http://www.w3.org/1999/xlink" xlink:href="zookeys-999-049-g004.jpg" position="float" orientation="portrait" xlink:type="simple" id="oo_481528.jpg"><uri content-type="original_file" xlink:type="simple">https://binary.pensoft.net/fig/481528</uri></graphic></fig></tp:treatment-sec><ref-list><ref id="B58"><mixed-citation xmlns:xlink="http://www.w3.org/1999/xlink" xlink:type="simple"><person-group><name name-style="western"><surname>Morgan</surname><given-names>D</given-names></name></person-group> (<year>1984</year>) Cuckoo-Wasps <tp:taxon-name><tp:taxon-name-part taxon-name-part-type="order">Hymenoptera</tp:taxon-name-part></tp:taxon-name>, <tp:taxon-name><tp:taxon-name-part taxon-name-part-type="family">Chrysididae</tp:taxon-name-part></tp:taxon-name>. Handbooks for the Identification of British insects. Royal Entomological Society of London 6(5), 37 pp.</mixed-citation></ref><ref id="B83"><mixed-citation xmlns:xlink="http://www.w3.org/1999/xlink" xlink:type="simple"><person-group><name name-style="western"><surname>Rosa</surname><given-names>P</given-names></name><name name-style="western"><surname>Wei</surname><given-names>N-s</given-names></name><name name-style="western"><surname>Xu</surname><given-names>Z-f</given-names></name></person-group> (<year>2014</year>) <article-title>An annotated checklist of the chrysidid wasps (<tp:taxon-name><tp:taxon-name-part taxon-name-part-type="order">Hymenoptera</tp:taxon-name-part></tp:taxon-name>, <tp:taxon-name><tp:taxon-name-part taxon-name-part-type="family">Chrysididae</tp:taxon-name-part></tp:taxon-name>) from China.</article-title><source>ZooKeys</source><volume>455</volume>: <fpage>1</fpage>–<lpage>128</lpage>. <ext-link xlink:type="simple" ext-link-type="doi" xlink:href="10.3897/zookeys.455.6557">https://doi.org/10.3897/zookeys.455.6557</ext-link></mixed-citation></ref><ref id="B75"><mixed-citation xmlns:xlink="http://www.w3.org/1999/xlink" xlink:type="simple"><person-group><name name-style="western"><surname>Rosa</surname><given-names>P</given-names></name><name name-style="western"><surname>Lelej</surname><given-names>AS</given-names></name><name name-style="western"><surname>Belokobylskij</surname><given-names>SA</given-names></name><name name-style="western"><surname>Vinokurov</surname><given-names>NB</given-names></name><name name-style="western"><surname>Zaytseva</surname><given-names>LA</given-names></name></person-group> (<year>2019</year>) <article-title>Illustrated and annotated check-list of the Russian cuckoo wasps (<tp:taxon-name><tp:taxon-name-part taxon-name-part-type="order">Hymenoptera</tp:taxon-name-part></tp:taxon-name>, <tp:taxon-name><tp:taxon-name-part taxon-name-part-type="family">Chrysididae</tp:taxon-name-part></tp:taxon-name>).</article-title><source>Entomofauna, Supplement</source><volume>23</volume>: <fpage>1</fpage>–<lpage>360</lpage>. <ext-link xlink:type="simple" ext-link-type="doi" xlink:href="10.25221/fee.360.1">https://doi.org/10.25221/fee.360.1</ext-link></mixed-citation></ref><ref id="B47"><mixed-citation xmlns:xlink="http://www.w3.org/1999/xlink" xlink:type="simple"><person-group><name name-style="western"><surname>Linsenmaier</surname><given-names>W</given-names></name></person-group> (<year>1968</year>) <article-title>Revision der Familie <tp:taxon-name><tp:taxon-name-part taxon-name-part-type="family">Chrysididae</tp:taxon-name-part></tp:taxon-name> (<tp:taxon-name><tp:taxon-name-part taxon-name-part-type="order">Hymenoptera</tp:taxon-name-part></tp:taxon-name>). Zweiter Nachtrag.</article-title><source>Mitteilungen der Schweizerischen Entomologischen Gesellschaft</source><volume>41</volume>(<issue>1–4</issue>): <fpage>1</fpage>–<lpage>144</lpage>.</mixed-citation></ref><ref id="B61"><mixed-citation xmlns:xlink="http://www.w3.org/1999/xlink" xlink:type="simple"><person-group><name name-style="western"><surname>Orlovskytė</surname><given-names>S</given-names></name><name name-style="western"><surname>Budrys</surname><given-names>E</given-names></name><name name-style="western"><surname>Budrienė</surname><given-names>A</given-names></name><name name-style="western"><surname>Radzevičiūtė</surname><given-names>R</given-names></name><name name-style="western"><surname>Soon</surname><given-names>V</given-names></name></person-group> (<year>2016</year>) <article-title>Sibling species in the <italic><tp:taxon-name><tp:taxon-name-part taxon-name-part-type="genus">Chrysis</tp:taxon-name-part> <tp:taxon-name-part taxon-name-part-type="species">ignita</tp:taxon-name-part></tp:taxon-name></italic> complex: molecular, morphological and trophic differentiation of Baltic species, with a description of two new cryptic species (<tp:taxon-name><tp:taxon-name-part taxon-name-part-type="order">Hymenoptera</tp:taxon-name-part></tp:taxon-name>: <tp:taxon-name><tp:taxon-name-part taxon-name-part-type="family">Chrysididae</tp:taxon-name-part></tp:taxon-name>).</article-title><source>Systematic Entomology</source><volume>41</volume>: <fpage>771</fpage>–<lpage>793</lpage>. <ext-link xlink:type="simple" ext-link-type="doi" xlink:href="10.1111/syen.12190">https://doi.org/10.1111/syen.12190</ext-link></mixed-citation></ref></ref-list></tp:taxon-treatment>
