# Supplementary material for: First checklist of the chrysidid wasps (Hymenoptera, Chrysididae) of Mongolia, with description of new species
Source: Zookeys. 2020 Nov 30;999:49–107. doi: 10.3897/zookeys.999.58536 (PMC7723880; doi:10.3897/zookeys.999.58536)
Supplement: XML Treatment for Chrysis ignita [file zookeys.999.58536-treatment14.xml]

<!DOCTYPE tp:taxon-treatment
  PUBLIC "-//TaxonX//DTD Taxonomic Treatment Publishing DTD v0 20100105//EN" "tax-treatment-NSO.dtd">
<tp:taxon-treatment xmlns:tp="http://www.plazi.org/taxpub"><tp:treatment-meta><kwd-group><label>Taxon classification</label><kwd><named-content xmlns:xlink="http://www.w3.org/1999/xlink" content-type="kingdom">Animalia</named-content></kwd><kwd><named-content xmlns:xlink="http://www.w3.org/1999/xlink" content-type="order">Hymenoptera</named-content></kwd><kwd><named-content xmlns:xlink="http://www.w3.org/1999/xlink" content-type="family">Chrysididae</named-content></kwd></kwd-group><mixed-citation publication-type="journal"><person-group><name><surname>Rosa</surname><given-names>Paolo</given-names></name><name><surname>Proshchalykin</surname><given-names>Maxim Yu.</given-names></name><name><surname>Halada</surname><given-names>Marek</given-names></name><name><surname>Aibek</surname><given-names>Ulykpan</given-names></name></person-group><article-title>First checklist of the chrysidid wasps (<tp:taxon-name><tp:taxon-name-part taxon-name-part-type="order">Hymenoptera</tp:taxon-name-part></tp:taxon-name>, <tp:taxon-name><tp:taxon-name-part taxon-name-part-type="family">Chrysididae</tp:taxon-name-part></tp:taxon-name>) of Mongolia, with description of new species</article-title><source>Zookeys</source><day>30</day><month>11</month><year>2020</year><volume>999</volume><fpage>49</fpage><lpage>107</lpage><pub-id pub-id-type="doi">10.3897/zookeys.999.58536</pub-id></mixed-citation></tp:treatment-meta><tp:nomenclature><tp:taxon-name><object-id xmlns:xlink="http://www.w3.org/1999/xlink" content-type="arpha" xlink:type="simple">CA3F82A1-F484-5363-83F7-3340C4A7BD14</object-id>
                  <tp:taxon-name-part taxon-name-part-type="genus" reg="Chrysis">Chrysis</tp:taxon-name-part>
                  <tp:taxon-name-part taxon-name-part-type="species" reg="ignita">ignita</tp:taxon-name-part>
                </tp:taxon-name><tp:taxon-authority>(Linnaeus, 1758)</tp:taxon-authority><tp:nomenclature-citation-list><tp:nomenclature-citation><tp:taxon-name>
                      <tp:taxon-name-part taxon-name-part-type="genus" reg="Sphex">Sphex</tp:taxon-name-part> <tp:taxon-name-part taxon-name-part-type="species" reg="ignita">ignita</tp:taxon-name-part></tp:taxon-name><comment>Linnaeus, 1758: 571. Lectotype ♀ (designated by Richards 1935); Europe (<abbrev xmlns:xlink="http://www.w3.org/1999/xlink" content-type="institution" xlink:title="Linnean Society, London (England)" id="ABBRID0EJQBI" xlink:type="simple">LSL</abbrev>) (<tp:taxon-name><tp:taxon-name-part taxon-name-part-type="genus" reg="Sphex"/><tp:taxon-name-part taxon-name-part-type="species" reg="ignita">ignita</tp:taxon-name-part></tp:taxon-name> group).</comment></tp:nomenclature-citation><tp:nomenclature-citation><tp:taxon-name>
                      <tp:taxon-name-part taxon-name-part-type="genus" reg="Chrysis">Chrysis</tp:taxon-name-part> <tp:taxon-name-part taxon-name-part-type="species" reg="ignita">ignita</tp:taxon-name-part></tp:taxon-name><comment>: <xref ref-type="bibr" rid="B10">Buyanjargal and Abasheev 2015</xref>: 31 (biol. host of <tp:taxon-name><tp:taxon-name-part taxon-name-part-type="genus" reg="Euodynerus">Euodynerus</tp:taxon-name-part> <tp:taxon-name-part taxon-name-part-type="species" reg="dantici">dantici</tp:taxon-name-part></tp:taxon-name>, central Mongolia: Khugnu-Khaan Mts, Khugnu-Tarna N.P.).</comment></tp:nomenclature-citation></tp:nomenclature-citation-list></tp:nomenclature><tp:treatment-sec sec-type="material" id="SECID0ESRBI"><title>Material examined.</title><p>None examined.</p></tp:treatment-sec><tp:treatment-sec sec-type="remarks" id="SECID0EXRBI"><title>Remarks.</title><p>The identification of <italic><tp:taxon-name><tp:taxon-name-part taxon-name-part-type="genus" reg="Chrysis">Chrysis</tp:taxon-name-part> <tp:taxon-name-part taxon-name-part-type="species" reg="ignita">ignita</tp:taxon-name-part></tp:taxon-name></italic> by <xref ref-type="bibr" rid="B10">Buyanjargal and Abasheev (2015)</xref> is doubtful and very likely represent another species of the <italic><tp:taxon-name><tp:taxon-name-part taxon-name-part-type="genus" reg="Chrysis">C.</tp:taxon-name-part> <tp:taxon-name-part taxon-name-part-type="species" reg="ignita">ignita</tp:taxon-name-part></tp:taxon-name></italic> group or even a member of another species group (e.g., <italic><tp:taxon-name><tp:taxon-name-part taxon-name-part-type="genus" reg="Chrysis"/><tp:taxon-name-part taxon-name-part-type="species" reg="succincta">succincta</tp:taxon-name-part></tp:taxon-name></italic> group). In fact, the host association with <italic><tp:taxon-name><tp:taxon-name-part taxon-name-part-type="genus" reg="Euodynerus">Euodynerus</tp:taxon-name-part> <tp:taxon-name-part taxon-name-part-type="species" reg="dantici">dantici</tp:taxon-name-part></tp:taxon-name></italic>, as observed by the two authors, is unusual. <italic><tp:taxon-name><tp:taxon-name-part taxon-name-part-type="genus" reg="Euodynerus">Euodynerus</tp:taxon-name-part> <tp:taxon-name-part taxon-name-part-type="species" reg="dantici">dantici</tp:taxon-name-part></tp:taxon-name></italic> is known as a possible host for members of the <italic><tp:taxon-name><tp:taxon-name-part taxon-name-part-type="genus" reg="Chrysis">C.</tp:taxon-name-part> <tp:taxon-name-part taxon-name-part-type="species" reg="succincta">succincta</tp:taxon-name-part></tp:taxon-name></italic> group (<italic><tp:taxon-name><tp:taxon-name-part taxon-name-part-type="genus" reg="Chrysis">C.</tp:taxon-name-part> <tp:taxon-name-part taxon-name-part-type="species" reg="germari">germari</tp:taxon-name-part></tp:taxon-name></italic> and <italic><tp:taxon-name><tp:taxon-name-part taxon-name-part-type="genus" reg="Chrysis">C.</tp:taxon-name-part> <tp:taxon-name-part taxon-name-part-type="species" reg="tristicula">tristicula</tp:taxon-name-part></tp:taxon-name></italic> (sub <italic><tp:taxon-name><tp:taxon-name-part taxon-name-part-type="genus" reg="Chrysis">C.</tp:taxon-name-part> <tp:taxon-name-part taxon-name-part-type="species" reg="succincta">succincta</tp:taxon-name-part> <tp:taxon-name-part taxon-name-part-type="subspecies" reg="succinctula">succinctula</tp:taxon-name-part></tp:taxon-name></italic>) Pauli et al. 2019, supplementary file 4). For example, <italic><tp:taxon-name><tp:taxon-name-part taxon-name-part-type="genus" reg="Chrysis">C.</tp:taxon-name-part> <tp:taxon-name-part taxon-name-part-type="species" reg="dauriana">dauriana</tp:taxon-name-part></tp:taxon-name></italic> Linsenmaier was erroneously identified as <italic><tp:taxon-name><tp:taxon-name-part taxon-name-part-type="genus" reg="Chrysis">C.</tp:taxon-name-part> <tp:taxon-name-part taxon-name-part-type="species" reg="ignita">ignita</tp:taxon-name-part></tp:taxon-name></italic> by several authors, including Trautmann (identification label pinned with the type of <italic><tp:taxon-name><tp:taxon-name-part taxon-name-part-type="genus" reg="Chrysis">C.</tp:taxon-name-part> <tp:taxon-name-part taxon-name-part-type="species" reg="dauriana">dauriana</tp:taxon-name-part></tp:taxon-name></italic>).</p></tp:treatment-sec><tp:treatment-sec sec-type="distribution" id="SECID0EIWBI"><title>Distribution.</title><p>Mongolia (Bulgan) [doubtful]; West-Palaearctic: from West Europe to central Asia (<xref ref-type="bibr" rid="B50">Linsenmaier 1997b</xref>).</p></tp:treatment-sec><ref-list><ref id="B10"><mixed-citation xmlns:xlink="http://www.w3.org/1999/xlink" xlink:type="simple"><person-group><name name-style="western"><surname>Buyanjargal</surname><given-names>B</given-names></name><name name-style="western"><surname>Abasheev</surname><given-names>RYu</given-names></name></person-group> (<year>2015</year>) <article-title>Nesting biology and behaviour of <italic><tp:taxon-name><tp:taxon-name-part taxon-name-part-type="genus">Euodynerus</tp:taxon-name-part> <tp:taxon-name-part taxon-name-part-type="species">dantici</tp:taxon-name-part></tp:taxon-name></italic> (Rossi, 1790) (<tp:taxon-name><tp:taxon-name-part taxon-name-part-type="order">Hymenoptera</tp:taxon-name-part></tp:taxon-name>: <tp:taxon-name><tp:taxon-name-part taxon-name-part-type="family">Vespidae</tp:taxon-name-part></tp:taxon-name>: <tp:taxon-name><tp:taxon-name-part taxon-name-part-type="subfamily">Eumeninae</tp:taxon-name-part></tp:taxon-name>) in central Mongolia.</article-title><source>Mongolian Journal of Biological Sciences</source><volume>13</volume>(<issue>1–2</issue>): <fpage>25</fpage>–<lpage>33</lpage>. <ext-link xlink:type="simple" ext-link-type="doi" xlink:href="10.22353/mjbs.2015.13.04">https://doi.org/10.22353/mjbs.2015.13.04</ext-link></mixed-citation></ref><ref id="B50"><mixed-citation xmlns:xlink="http://www.w3.org/1999/xlink" xlink:type="simple"><person-group><name name-style="western"><surname>Linsenmaier</surname><given-names>W</given-names></name></person-group> (<year>1997b</year>) <article-title>Die Goldwespen der Schweiz.</article-title><source>Veröffentlichungen aus dem Natur-Museum Luzern</source><volume>9</volume>: <fpage>1</fpage>–<lpage>140</lpage>.</mixed-citation></ref></ref-list></tp:taxon-treatment>
