# Supplementary material for: First checklist of the chrysidid wasps (Hymenoptera, Chrysididae) of Mongolia, with description of new species
Source: Zookeys. 2020 Nov 30;999:49–107. doi: 10.3897/zookeys.999.58536 (PMC7723880; doi:10.3897/zookeys.999.58536)
Supplement: XML Treatment for Chrysis mediata [file zookeys.999.58536-treatment22.xml]

<!DOCTYPE tp:taxon-treatment
  PUBLIC "-//TaxonX//DTD Taxonomic Treatment Publishing DTD v0 20100105//EN" "tax-treatment-NSO.dtd">
<tp:taxon-treatment xmlns:tp="http://www.plazi.org/taxpub"><tp:treatment-meta><kwd-group><label>Taxon classification</label><kwd><named-content xmlns:xlink="http://www.w3.org/1999/xlink" content-type="kingdom">Animalia</named-content></kwd><kwd><named-content xmlns:xlink="http://www.w3.org/1999/xlink" content-type="order">Hymenoptera</named-content></kwd><kwd><named-content xmlns:xlink="http://www.w3.org/1999/xlink" content-type="family">Chrysididae</named-content></kwd></kwd-group><mixed-citation publication-type="journal"><person-group><name><surname>Rosa</surname><given-names>Paolo</given-names></name><name><surname>Proshchalykin</surname><given-names>Maxim Yu.</given-names></name><name><surname>Halada</surname><given-names>Marek</given-names></name><name><surname>Aibek</surname><given-names>Ulykpan</given-names></name></person-group><article-title>First checklist of the chrysidid wasps (<tp:taxon-name><tp:taxon-name-part taxon-name-part-type="order">Hymenoptera</tp:taxon-name-part></tp:taxon-name>, <tp:taxon-name><tp:taxon-name-part taxon-name-part-type="family">Chrysididae</tp:taxon-name-part></tp:taxon-name>) of Mongolia, with description of new species</article-title><source>Zookeys</source><day>30</day><month>11</month><year>2020</year><volume>999</volume><fpage>49</fpage><lpage>107</lpage><pub-id pub-id-type="doi">10.3897/zookeys.999.58536</pub-id></mixed-citation></tp:treatment-meta><tp:nomenclature><tp:taxon-name><object-id xmlns:xlink="http://www.w3.org/1999/xlink" content-type="arpha" xlink:type="simple">7E117F5F-8980-504D-89F1-8AC4547BE8EB</object-id>
                  <tp:taxon-name-part taxon-name-part-type="genus" reg="Chrysis">Chrysis</tp:taxon-name-part>
                  <tp:taxon-name-part taxon-name-part-type="species" reg="mediata">mediata</tp:taxon-name-part>
                </tp:taxon-name><tp:taxon-authority>Linsenmaier, 1951</tp:taxon-authority><tp:nomenclature-citation-list><tp:nomenclature-citation><tp:taxon-name>
                      <tp:taxon-name-part taxon-name-part-type="genus" reg="Chrysis">Chrysis</tp:taxon-name-part> <tp:taxon-name-part taxon-name-part-type="species" reg="ignita">ignita</tp:taxon-name-part> <tp:taxon-name-part taxon-name-part-type="infraspecific-rank">var.</tp:taxon-name-part> <tp:taxon-name-part taxon-name-part-type="variety" reg="mediata">mediata</tp:taxon-name-part></tp:taxon-name><comment>Linsenmaier, 1951: 76. Lectotype ♀ (designated by <xref ref-type="bibr" rid="B46">Linsenmaier 1959</xref>: 154); Switzerland: Wallis (<named-content xmlns:xlink="http://www.w3.org/1999/xlink" content-type="dwc:institutional_code" xlink:type="simple">NMLS</named-content>) (examined) (<tp:taxon-name><tp:taxon-name-part taxon-name-part-type="genus" reg="Chrysis"/><tp:taxon-name-part taxon-name-part-type="species" reg="ignita">ignita</tp:taxon-name-part></tp:taxon-name> group).</comment></tp:nomenclature-citation></tp:nomenclature-citation-list></tp:nomenclature><tp:treatment-sec sec-type="material" id="SECID0ELQCI"><title>Material examined.</title><p>Mongolia: <italic>Tuv</italic>, 2 ♀♀, Ulaanbaatar Bog Duul, 11.VII.1983, leg. Karl Bleyl, det. Linsenmaier 1992 (<named-content xmlns:xlink="http://www.w3.org/1999/xlink" content-type="dwc:institutional_code" xlink:type="simple">NMLS</named-content>).</p></tp:treatment-sec><tp:treatment-sec sec-type="distribution" id="SECID0EYQCI"><title>Distribution.</title><p>*Mongolia (Tuv); Palaearctic region excluding Japan (<xref ref-type="bibr" rid="B50">Linsenmaier 1997b</xref>).</p></tp:treatment-sec><ref-list><ref id="B46"><mixed-citation xmlns:xlink="http://www.w3.org/1999/xlink" xlink:type="simple"><person-group><name name-style="western"><surname>Linsenmaier</surname><given-names>W</given-names></name></person-group> (<year>1959</year>) <article-title>Revision der Familie <tp:taxon-name><tp:taxon-name-part taxon-name-part-type="family">Chrysididae</tp:taxon-name-part></tp:taxon-name> (<tp:taxon-name><tp:taxon-name-part taxon-name-part-type="order">Hymenoptera</tp:taxon-name-part></tp:taxon-name>) mit besonderer Berücksichtigung der europäischen Spezies.</article-title><source>Mitteilungen der Schweizerischen Entomologischen Gesellschaft</source><volume>32</volume>(<issue>1</issue>): <fpage>1</fpage>–<lpage>232</lpage>.</mixed-citation></ref><ref id="B50"><mixed-citation xmlns:xlink="http://www.w3.org/1999/xlink" xlink:type="simple"><person-group><name name-style="western"><surname>Linsenmaier</surname><given-names>W</given-names></name></person-group> (<year>1997b</year>) <article-title>Die Goldwespen der Schweiz.</article-title><source>Veröffentlichungen aus dem Natur-Museum Luzern</source><volume>9</volume>: <fpage>1</fpage>–<lpage>140</lpage>.</mixed-citation></ref></ref-list></tp:taxon-treatment>
