# Supplementary material for: First checklist of the chrysidid wasps (Hymenoptera, Chrysididae) of Mongolia, with description of new species
Source: Zookeys. 2020 Nov 30;999:49–107. doi: 10.3897/zookeys.999.58536 (PMC7723880; doi:10.3897/zookeys.999.58536)
Supplement: XML Treatment for Spinolia spinosa [file zookeys.999.58536-treatment44.xml]

<!DOCTYPE tp:taxon-treatment
  PUBLIC "-//TaxonX//DTD Taxonomic Treatment Publishing DTD v0 20100105//EN" "tax-treatment-NSO.dtd">
<tp:taxon-treatment xmlns:tp="http://www.plazi.org/taxpub"><tp:treatment-meta><kwd-group><label>Taxon classification</label><kwd><named-content xmlns:xlink="http://www.w3.org/1999/xlink" content-type="kingdom">Animalia</named-content></kwd><kwd><named-content xmlns:xlink="http://www.w3.org/1999/xlink" content-type="order">Hymenoptera</named-content></kwd><kwd><named-content xmlns:xlink="http://www.w3.org/1999/xlink" content-type="family">Chrysididae</named-content></kwd></kwd-group><mixed-citation publication-type="journal"><person-group><name><surname>Rosa</surname><given-names>Paolo</given-names></name><name><surname>Proshchalykin</surname><given-names>Maxim Yu.</given-names></name><name><surname>Halada</surname><given-names>Marek</given-names></name><name><surname>Aibek</surname><given-names>Ulykpan</given-names></name></person-group><article-title>First checklist of the chrysidid wasps (<tp:taxon-name><tp:taxon-name-part taxon-name-part-type="order">Hymenoptera</tp:taxon-name-part></tp:taxon-name>, <tp:taxon-name><tp:taxon-name-part taxon-name-part-type="family">Chrysididae</tp:taxon-name-part></tp:taxon-name>) of Mongolia, with description of new species</article-title><source>Zookeys</source><day>30</day><month>11</month><year>2020</year><volume>999</volume><fpage>49</fpage><lpage>107</lpage><pub-id pub-id-type="doi">10.3897/zookeys.999.58536</pub-id></mixed-citation></tp:treatment-meta><tp:nomenclature><tp:taxon-name><object-id xmlns:xlink="http://www.w3.org/1999/xlink" content-type="arpha" xlink:type="simple">688E8405-0A11-500A-ABD2-9A33A2377945</object-id>
                  <tp:taxon-name-part taxon-name-part-type="genus" reg="Spinolia">Spinolia</tp:taxon-name-part>
                  <tp:taxon-name-part taxon-name-part-type="species" reg="spinosa">spinosa</tp:taxon-name-part>
                  <object-id xmlns:xlink="http://www.w3.org/1999/xlink" content-type="zoobank" xlink:type="simple">http://zoobank.org/A105F4B1-87F4-4005-B1A0-09844A7247B0</object-id>
                </tp:taxon-name><tp:taxon-authority>Rosa &amp; Halada</tp:taxon-authority><tp:taxon-status xmlns:xlink="http://www.w3.org/1999/xlink" xlink:type="simple">sp. nov.</tp:taxon-status><xref ref-type="fig" rid="F5">Figures 5A, D</xref><xref ref-type="fig" rid="F6">, 6A, D</xref></tp:nomenclature><tp:treatment-sec sec-type="type material" id="SECID0E1EBK"><title>Type material.</title><p><bold><italic>Holotype</italic></bold>: ♀, Mongolia: <italic>Bayankhongor</italic>, Edringiyn-Nuru Ridge, 100 km SSW of Bayan-Under, 5.IX.1970, leg. V. Zaitzev (<named-content xmlns:xlink="http://www.w3.org/1999/xlink" content-type="dwc:institutional_code" xlink:type="simple">ZIN</named-content>).</p></tp:treatment-sec><tp:treatment-sec sec-type="diagnosis" id="SECID0EMFBK"><title>Diagnosis.</title><p><italic><tp:taxon-name><tp:taxon-name-part taxon-name-part-type="genus" reg="Spinolia">Spinolia</tp:taxon-name-part> <tp:taxon-name-part taxon-name-part-type="species" reg="spinosa">spinosa</tp:taxon-name-part></tp:taxon-name></italic> sp. nov. is closely related to Central Asian species of the <italic><tp:taxon-name><tp:taxon-name-part taxon-name-part-type="genus" reg="Spinolia"/><tp:taxon-name-part taxon-name-part-type="species" reg="unicolor">unicolor</tp:taxon-name-part></tp:taxon-name></italic> group, which includes <italic><tp:taxon-name><tp:taxon-name-part taxon-name-part-type="genus" reg="Spinolia">S.</tp:taxon-name-part> <tp:taxon-name-part taxon-name-part-type="species" reg="chalcites">chalcites</tp:taxon-name-part></tp:taxon-name></italic> (Mocsáry, 1890), <italic><tp:taxon-name><tp:taxon-name-part taxon-name-part-type="genus" reg="Spinolia">S.</tp:taxon-name-part> <tp:taxon-name-part taxon-name-part-type="species" reg="rusalka">rusalka</tp:taxon-name-part></tp:taxon-name></italic> (Semenov, 1901), <italic><tp:taxon-name><tp:taxon-name-part taxon-name-part-type="genus" reg="Spinolia">S.</tp:taxon-name-part> <tp:taxon-name-part taxon-name-part-type="species" reg="hedychroides">hedychroides</tp:taxon-name-part></tp:taxon-name></italic> (Bingham, 1903) and other small species so far considered synonyms of <italic><tp:taxon-name><tp:taxon-name-part taxon-name-part-type="genus" reg="Spinolia">S.</tp:taxon-name-part> <tp:taxon-name-part taxon-name-part-type="species" reg="chalcites">chalcites</tp:taxon-name-part></tp:taxon-name></italic> (Kimsey and Bohart 1991). <italic><tp:taxon-name><tp:taxon-name-part taxon-name-part-type="genus" reg="Spinolia">S.</tp:taxon-name-part> <tp:taxon-name-part taxon-name-part-type="species" reg="spinosa">spinosa</tp:taxon-name-part></tp:taxon-name></italic> sp. nov. female can be easily separated from all these species by: lateral pronotal area and propleuron ventrally V-shaped carinate, displaying two teeth in lateral view (Fig. <xref ref-type="fig" rid="F5">5D</xref>) (vs. unmodified in other species); mesopleuron with large and deep scrobal sulcus subtended by large projecting subrectangular carina (Fig. <xref ref-type="fig" rid="F5">5D</xref>) (vs. U-shaped carina); sparse, deep and large punctures on mesosoma (Fig. <xref ref-type="fig" rid="F6">6D</xref>), and sparse and deep punctures on metasoma (vs. punctation with dense, shallow and tiny punctures on mesosoma, denser and shallower on metasoma); antennae yellowish, distinctly elongate (Fig. <xref ref-type="fig" rid="F5">5A</xref>) (vs. black to dark brown, with short to very short flagellomeres); head, in frontal view, transversely subrectangular (Fig. <xref ref-type="fig" rid="F6">6A</xref>) and not triangular (Fig. <xref ref-type="fig" rid="F6">6B</xref>); with bulging eyes, similarly to <italic><tp:taxon-name><tp:taxon-name-part taxon-name-part-type="genus" reg="Spinolia">S.</tp:taxon-name-part> <tp:taxon-name-part taxon-name-part-type="species" reg="unicolor">unicolor</tp:taxon-name-part></tp:taxon-name></italic>. It is additionally separated from <italic><tp:taxon-name><tp:taxon-name-part taxon-name-part-type="genus" reg="Spinolia">S.</tp:taxon-name-part> <tp:taxon-name-part taxon-name-part-type="species" reg="unicolor">unicolor</tp:taxon-name-part></tp:taxon-name></italic> by punctation, elongate and yellowish antennae and bronze body colour (entirely blue body in <italic><tp:taxon-name><tp:taxon-name-part taxon-name-part-type="genus" reg="Spinolia">S.</tp:taxon-name-part> <tp:taxon-name-part taxon-name-part-type="species" reg="unicolor">unicolor</tp:taxon-name-part></tp:taxon-name></italic>, with shortened, blackish flagellomeres).</p><fig id="F5" position="float" orientation="portrait"><object-id xmlns:xlink="http://www.w3.org/1999/xlink" content-type="doi" xlink:type="simple">10.3897/zookeys.999.58536.figure5</object-id><object-id xmlns:xlink="http://www.w3.org/1999/xlink" content-type="arpha" xlink:type="simple">B99D620A-4CAC-5E67-BA5F-D7F46046A077</object-id><label>Figure 5.</label><caption><p><italic><tp:taxon-name><tp:taxon-name-part taxon-name-part-type="genus" reg="Spinolia">Spinolia</tp:taxon-name-part></tp:taxon-name></italic> species, females <bold>A</bold><italic><tp:taxon-name><tp:taxon-name-part taxon-name-part-type="genus" reg="Spinolia">S.</tp:taxon-name-part> <tp:taxon-name-part taxon-name-part-type="species" reg="spinosa">spinosa</tp:taxon-name-part></tp:taxon-name></italic> sp. nov., dorsal view <bold>B</bold><italic><tp:taxon-name><tp:taxon-name-part taxon-name-part-type="genus" reg="Spinolia">S.</tp:taxon-name-part> <tp:taxon-name-part taxon-name-part-type="species" reg="chalcites">chalcites</tp:taxon-name-part></tp:taxon-name></italic>, dorsal view <bold>C</bold><italic><tp:taxon-name><tp:taxon-name-part taxon-name-part-type="genus" reg="Spinolia">S.</tp:taxon-name-part> <tp:taxon-name-part taxon-name-part-type="species" reg="unicolor">unicolor</tp:taxon-name-part></tp:taxon-name></italic>, dorsal view <bold>D</bold><italic><tp:taxon-name><tp:taxon-name-part taxon-name-part-type="genus" reg="Spinolia">Spinolia</tp:taxon-name-part> <tp:taxon-name-part taxon-name-part-type="species" reg="spinosa">spinosa</tp:taxon-name-part></tp:taxon-name></italic> sp. nov., lateral view: arrows pointing at pronotal and propleural spines. Scale bars: 1.0 mm.</p></caption><graphic xmlns:xlink="http://www.w3.org/1999/xlink" xlink:href="zookeys-999-049-g005.jpg" position="float" orientation="portrait" xlink:type="simple" id="oo_481529.jpg"><uri content-type="original_file" xlink:type="simple">https://binary.pensoft.net/fig/481529</uri></graphic></fig></tp:treatment-sec><tp:treatment-sec sec-type="description" id="SECID0E6LBK"><title>Description.</title><p><bold>Female.</bold> Body length 6.0 mm. Fore wing length 3.8 mm. <abbrev xmlns:xlink="http://www.w3.org/1999/xlink" xlink:title="shortest distance between posterior ocellus and compound eye" id="ABBRID0EHMBK" xlink:type="simple">OOL</abbrev> = 2.3 <abbrev xmlns:xlink="http://www.w3.org/1999/xlink" xlink:title="anterior ocellus diameter" id="ABBRID0ELMBK" xlink:type="simple">MOD</abbrev>; <abbrev xmlns:xlink="http://www.w3.org/1999/xlink" xlink:title="the shortest distance between posterior ocelli" id="ABBRID0EPMBK" xlink:type="simple">POL</abbrev> = 1.9 <abbrev xmlns:xlink="http://www.w3.org/1999/xlink" xlink:title="anterior ocellus diameter" id="ABBRID0ETMBK" xlink:type="simple">MOD</abbrev>; <abbrev xmlns:xlink="http://www.w3.org/1999/xlink" xlink:title="malar space" id="ABBRID0EXMBK" xlink:type="simple">MS</abbrev> = 0.7 <abbrev xmlns:xlink="http://www.w3.org/1999/xlink" xlink:title="anterior ocellus diameter" id="ABBRID0E2MBK" xlink:type="simple">MOD</abbrev>; relative length of P:<abbrev xmlns:xlink="http://www.w3.org/1999/xlink" xlink:title="flagellomere 1" id="ABBRID0E6MBK" xlink:type="simple">F1</abbrev>:<abbrev xmlns:xlink="http://www.w3.org/1999/xlink" xlink:title="flagellomere 2" id="ABBRID0EDNBK" xlink:type="simple">F2</abbrev>:<abbrev xmlns:xlink="http://www.w3.org/1999/xlink" xlink:title="flagellomere 3" id="ABBRID0EHNBK" xlink:type="simple">F3</abbrev> = 1.0:1.4:1.0:0.8; subantennal space: 1.4 <abbrev xmlns:xlink="http://www.w3.org/1999/xlink" xlink:title="anterior ocellus diameter" id="ABBRID0ELNBK" xlink:type="simple">MOD</abbrev>. <bold><italic>Head</italic>.</bold> Vertex with deep and contiguous punctures, as large as 0.25 <abbrev xmlns:xlink="http://www.w3.org/1999/xlink" xlink:title="anterior ocellus diameter" id="ABBRID0ETNBK" xlink:type="simple">MOD</abbrev>; vertex moderately depressed and impunctate in front of anterior ocellus and impunctate laterad of posterior ocelli; median anterior depression developed to upper scapal basin; TFC faint; frons continuous, without two flattened or concave, striate areas; scapal basin almost flat, laterally densely micro-punctate, medially with contiguous punctures forming transverse winkles (Fig. <xref ref-type="fig" rid="F6">6A</xref>); lower part of scapal basin medially impunctate and sulcate; apex of clypeus discoloured, W-shaped and bent under, medially the folded part measures 0.6 <abbrev xmlns:xlink="http://www.w3.org/1999/xlink" xlink:title="anterior ocellus diameter" id="ABBRID0E2NBK" xlink:type="simple">MOD</abbrev>. Malar space very short, distinctly less than 1 <abbrev xmlns:xlink="http://www.w3.org/1999/xlink" xlink:title="anterior ocellus diameter" id="ABBRID0E6NBK" xlink:type="simple">MOD</abbrev>. Antennae elongate, with flagellomeres as long as 1.5 × their width. Mouth parts elongate (as long as 0.8 × head length) and evidently protruding from oral fossa. <bold><italic>Mesosoma</italic>.</bold> Pronotal groove barely visible; anterolateral corner of the pronotum projected to form an acute humeral angle (Fig. <xref ref-type="fig" rid="F5">5A</xref>); lateral pronotal area ventrally V-shaped carinate forming an acute tooth (Fig. <xref ref-type="fig" rid="F5">5D</xref>); propleuron ventrally carinate in a large V-shaped tooth (Fig. <xref ref-type="fig" rid="F5">5D</xref>). Mesosoma punctation dorsally with large, spaced punctures; interspaces medially polished, laterally micro-punctate; notauli incomplete, visible and deep only basally towards the transscutal fissure; parapsidal furrows fully visible; mesopleuron with a large subrectangular area subtended the mesepimeron + mesepisternum; posterior propodeal projections narrow, acute and downward directed. Wing venation unmodified, with long Rs bending slightly away from costal margin, leaving marginal cell broadly open. <bold><italic>Metasoma</italic>.</bold> Punctation on T1 with tiny, sparse punctures (separated by 1–4 <abbrev xmlns:xlink="http://www.w3.org/1999/xlink" xlink:title="puncture diameter" id="ABBRID0EXOBK" xlink:type="simple">PD</abbrev>) (Fig. <xref ref-type="fig" rid="F6">6D</xref>), laterally micro-punctate on interspaces; T2 with larger and deeper punctures, anterodorsally denser (0.1–2 <abbrev xmlns:xlink="http://www.w3.org/1999/xlink" xlink:title="puncture diameter" id="ABBRID0E6OBK" xlink:type="simple">PD</abbrev>), laterally micro-punctate on interspaces; T3 with coarse to contiguous small punctures; T3 pit row barely sunken, with small, round pits, equally spaced; posterior pit row area almost polished, with a few, sparse, tiny punctures; T3 with two lateral angles and fully bordered by hyaline margin. Metasomal invaginated T5, T6, and S5 with several dorsal and lateral lobes. S2 black spots oval, transversally placed and separated 0.5 <abbrev xmlns:xlink="http://www.w3.org/1999/xlink" xlink:title="anterior ocellus diameter" id="ABBRID0EDPBK" xlink:type="simple">MOD</abbrev> each other. <bold><italic>Colouration</italic>.</bold> Body coppery-bronze, darker to black on median area of mesoscutum; ventrally golden to copper; tegulae golden to non-metallic yellowish on outer margin; tarsi dark brown. Mandible brown, lighter medially. Scape and pedicel coppery, antennomeres yellowish-orange, darker on distal segments. Legs pale coloured, with slight metallic reflections, with non-metallic proximal and distal joints; tarsi yellowish. Forewings hyaline, slightly amber, with light brown veins. <bold><italic>Vestiture</italic></bold>. Whitish, short and sparse setae on head and mesosoma (up to 1.5 <abbrev xmlns:xlink="http://www.w3.org/1999/xlink" xlink:title="anterior ocellus diameter" id="ABBRID0EOPBK" xlink:type="simple">MOD</abbrev> long); face with short whitish setae (less than 1.0 <abbrev xmlns:xlink="http://www.w3.org/1999/xlink" xlink:title="anterior ocellus diameter" id="ABBRID0ESPBK" xlink:type="simple">MOD</abbrev>); metasoma with short (less than 1. <abbrev xmlns:xlink="http://www.w3.org/1999/xlink" xlink:title="anterior ocellus diameter" id="ABBRID0EWPBK" xlink:type="simple">MOD</abbrev>) whitish, sparse setae on T3 and ventrally on S2 and S3 and femora.</p><fig id="F6" position="float" orientation="portrait"><object-id xmlns:xlink="http://www.w3.org/1999/xlink" content-type="doi" xlink:type="simple">10.3897/zookeys.999.58536.figure6</object-id><object-id xmlns:xlink="http://www.w3.org/1999/xlink" content-type="arpha" xlink:type="simple">4B026EEC-46AF-54C2-946E-9EF5DF36FA38</object-id><label>Figure 6.</label><caption><p><italic><tp:taxon-name><tp:taxon-name-part taxon-name-part-type="genus" reg="Spinolia">Spinolia</tp:taxon-name-part></tp:taxon-name></italic> species, females, head in frontal view (<bold>A–C</bold>), and metasoma in dorsal view (<bold>D–F</bold>). <bold>A</bold><italic><tp:taxon-name><tp:taxon-name-part taxon-name-part-type="genus" reg="Spinolia">S.</tp:taxon-name-part> <tp:taxon-name-part taxon-name-part-type="species" reg="spinosa">spinosa</tp:taxon-name-part></tp:taxon-name></italic> sp. nov. <bold>B</bold><italic><tp:taxon-name><tp:taxon-name-part taxon-name-part-type="genus" reg="Spinolia">S.</tp:taxon-name-part> <tp:taxon-name-part taxon-name-part-type="species" reg="chalcites">chalcites</tp:taxon-name-part></tp:taxon-name></italic><bold>C</bold><italic><tp:taxon-name><tp:taxon-name-part taxon-name-part-type="genus" reg="Spinolia">S.</tp:taxon-name-part> <tp:taxon-name-part taxon-name-part-type="species" reg="unicolor">unicolor</tp:taxon-name-part></tp:taxon-name></italic>. <bold>D</bold><italic><tp:taxon-name><tp:taxon-name-part taxon-name-part-type="genus" reg="Spinolia">S.</tp:taxon-name-part> <tp:taxon-name-part taxon-name-part-type="species" reg="spinosa">spinosa</tp:taxon-name-part></tp:taxon-name></italic> sp. nov. <bold>E</bold><italic><tp:taxon-name><tp:taxon-name-part taxon-name-part-type="genus" reg="Spinolia">S.</tp:taxon-name-part> <tp:taxon-name-part taxon-name-part-type="species" reg="chalcites">chalcites</tp:taxon-name-part></tp:taxon-name></italic><bold>F</bold><italic><tp:taxon-name><tp:taxon-name-part taxon-name-part-type="genus" reg="Spinolia">S.</tp:taxon-name-part> <tp:taxon-name-part taxon-name-part-type="species" reg="unicolor">unicolor</tp:taxon-name-part></tp:taxon-name></italic>. Scale bars: 1.0 mm.</p></caption><graphic xmlns:xlink="http://www.w3.org/1999/xlink" xlink:href="zookeys-999-049-g006.jpg" position="float" orientation="portrait" xlink:type="simple" id="oo_481530.jpg"><uri content-type="original_file" xlink:type="simple">https://binary.pensoft.net/fig/481530</uri></graphic></fig><p><bold>Male.</bold> Unknown.</p></tp:treatment-sec><tp:treatment-sec sec-type="etymology" id="SECID0EETBK"><title>Etymology.</title><p>The specific epithet <italic><tp:taxon-name><tp:taxon-name-part taxon-name-part-type="genus" reg="Spinolia"/><tp:taxon-name-part taxon-name-part-type="species" reg="spinosa">spinosa</tp:taxon-name-part></tp:taxon-name></italic> (feminine) is derived from the Latin adjective <italic>spinosus</italic> (thorny) for the long and acute teeth ventrally displayed on pronotum and propleuron and clearly visible in lateral view (Fig. <xref ref-type="fig" rid="F5">5D</xref>).</p></tp:treatment-sec><tp:treatment-sec sec-type="distribution" id="SECID0E1TBK"><title>Distribution.</title><p>Mongolia (Bayankhongor).</p></tp:treatment-sec></tp:taxon-treatment>
