# Supplementary material for: First checklist of the chrysidid wasps (Hymenoptera, Chrysididae) of Mongolia, with description of new species
Source: Zookeys. 2020 Nov 30;999:49–107. doi: 10.3897/zookeys.999.58536 (PMC7723880; doi:10.3897/zookeys.999.58536)
Supplement: XML Treatment for Elampus sanzii [file zookeys.999.58536-treatment55.xml]

<!DOCTYPE tp:taxon-treatment
  PUBLIC "-//TaxonX//DTD Taxonomic Treatment Publishing DTD v0 20100105//EN" "tax-treatment-NSO.dtd">
<tp:taxon-treatment xmlns:tp="http://www.plazi.org/taxpub"><tp:treatment-meta><kwd-group><label>Taxon classification</label><kwd><named-content xmlns:xlink="http://www.w3.org/1999/xlink" content-type="kingdom">Animalia</named-content></kwd><kwd><named-content xmlns:xlink="http://www.w3.org/1999/xlink" content-type="order">Hymenoptera</named-content></kwd><kwd><named-content xmlns:xlink="http://www.w3.org/1999/xlink" content-type="family">Chrysididae</named-content></kwd></kwd-group><mixed-citation publication-type="journal"><person-group><name><surname>Rosa</surname><given-names>Paolo</given-names></name><name><surname>Proshchalykin</surname><given-names>Maxim Yu.</given-names></name><name><surname>Halada</surname><given-names>Marek</given-names></name><name><surname>Aibek</surname><given-names>Ulykpan</given-names></name></person-group><article-title>First checklist of the chrysidid wasps (<tp:taxon-name><tp:taxon-name-part taxon-name-part-type="order">Hymenoptera</tp:taxon-name-part></tp:taxon-name>, <tp:taxon-name><tp:taxon-name-part taxon-name-part-type="family">Chrysididae</tp:taxon-name-part></tp:taxon-name>) of Mongolia, with description of new species</article-title><source>Zookeys</source><day>30</day><month>11</month><year>2020</year><volume>999</volume><fpage>49</fpage><lpage>107</lpage><pub-id pub-id-type="doi">10.3897/zookeys.999.58536</pub-id></mixed-citation></tp:treatment-meta><tp:nomenclature><tp:taxon-name><object-id xmlns:xlink="http://www.w3.org/1999/xlink" content-type="arpha" xlink:type="simple">7CD44450-8295-5AB2-8411-2D5AD5BAD52C</object-id>
                  <tp:taxon-name-part taxon-name-part-type="genus" reg="Elampus">Elampus</tp:taxon-name-part>
                  <tp:taxon-name-part taxon-name-part-type="species" reg="sanzii">sanzii</tp:taxon-name-part>
                </tp:taxon-name><tp:taxon-authority>Gogorza, 1887</tp:taxon-authority><tp:nomenclature-citation-list><tp:nomenclature-citation><tp:taxon-name>
                      <tp:taxon-name-part taxon-name-part-type="genus" reg="Elampus">Elampus</tp:taxon-name-part> <tp:taxon-name-part taxon-name-part-type="species" reg="sanzii">sanzii</tp:taxon-name-part></tp:taxon-name><comment>Gogorza, 1887: 33. Holotype ♂; Spain: Madrid (<abbrev xmlns:xlink="http://www.w3.org/1999/xlink" content-type="institution" xlink:title="Museo National de Ciencias Naturales, Madrid (Spain)" id="ABBRID0EQBDK" xlink:type="simple">MCNM</abbrev>).</comment></tp:nomenclature-citation><tp:nomenclature-citation><tp:taxon-name>
                      <tp:taxon-name-part taxon-name-part-type="genus" reg="Notozus">Notozus</tp:taxon-name-part> <tp:taxon-name-part taxon-name-part-type="species" reg="sanzii">sanzii</tp:taxon-name-part></tp:taxon-name><comment>: <xref ref-type="bibr" rid="B56">Móczár 1967</xref>: 183 (cat., Mongolia: Central aimag, Zuun-Chara, 850 m, Exp. Dr. Z. Kaszab, 1964, Nr. 281; 8.VII.1964).</comment></tp:nomenclature-citation></tp:nomenclature-citation-list></tp:nomenclature><tp:treatment-sec sec-type="material" id="SECID0EGCDK"><title>Material examined.</title><p>None examined.</p></tp:treatment-sec><tp:treatment-sec sec-type="distribution" id="SECID0ELCDK"><title>Distribution.</title><p>Mongolia (Tuv); Asiatic-European, from Iberian Peninsula to Mongolia and eastern Siberia (<xref ref-type="bibr" rid="B75">Rosa et al. 2019</xref>).</p></tp:treatment-sec><ref-list><ref id="B56"><mixed-citation xmlns:xlink="http://www.w3.org/1999/xlink" xlink:type="simple"><person-group><name name-style="western"><surname>Móczár</surname><given-names>L</given-names></name></person-group> (<year>1967</year>) <article-title>Ergebnisse der zoologischen Forschungen von Dr. Z. Kaszab in der Mongolei. 100. <tp:taxon-name><tp:taxon-name-part taxon-name-part-type="family">Chrysididae</tp:taxon-name-part></tp:taxon-name> (<tp:taxon-name><tp:taxon-name-part taxon-name-part-type="order">Hymenoptera</tp:taxon-name-part></tp:taxon-name>).</article-title><source>Acta Zoologica Academiae Scientiarum Hungaricae</source><volume>13</volume>(<issue>1–2</issue>): <fpage>183</fpage>–<lpage>190</lpage>.</mixed-citation></ref><ref id="B75"><mixed-citation xmlns:xlink="http://www.w3.org/1999/xlink" xlink:type="simple"><person-group><name name-style="western"><surname>Rosa</surname><given-names>P</given-names></name><name name-style="western"><surname>Lelej</surname><given-names>AS</given-names></name><name name-style="western"><surname>Belokobylskij</surname><given-names>SA</given-names></name><name name-style="western"><surname>Vinokurov</surname><given-names>NB</given-names></name><name name-style="western"><surname>Zaytseva</surname><given-names>LA</given-names></name></person-group> (<year>2019</year>) <article-title>Illustrated and annotated check-list of the Russian cuckoo wasps (<tp:taxon-name><tp:taxon-name-part taxon-name-part-type="order">Hymenoptera</tp:taxon-name-part></tp:taxon-name>, <tp:taxon-name><tp:taxon-name-part taxon-name-part-type="family">Chrysididae</tp:taxon-name-part></tp:taxon-name>).</article-title><source>Entomofauna, Supplement</source><volume>23</volume>: <fpage>1</fpage>–<lpage>360</lpage>. <ext-link xlink:type="simple" ext-link-type="doi" xlink:href="10.25221/fee.360.1">https://doi.org/10.25221/fee.360.1</ext-link></mixed-citation></ref></ref-list></tp:taxon-treatment>
