# Supplementary material for: First checklist of the chrysidid wasps (Hymenoptera, Chrysididae) of Mongolia, with description of new species
Source: Zookeys. 2020 Nov 30;999:49–107. doi: 10.3897/zookeys.999.58536 (PMC7723880; doi:10.3897/zookeys.999.58536)
Supplement: XML Treatment for Hedychridium roseum [file zookeys.999.58536-treatment64.xml]

<!DOCTYPE tp:taxon-treatment
  PUBLIC "-//TaxonX//DTD Taxonomic Treatment Publishing DTD v0 20100105//EN" "tax-treatment-NSO.dtd">
<tp:taxon-treatment xmlns:tp="http://www.plazi.org/taxpub"><tp:treatment-meta><kwd-group><label>Taxon classification</label><kwd><named-content xmlns:xlink="http://www.w3.org/1999/xlink" content-type="kingdom">Animalia</named-content></kwd><kwd><named-content xmlns:xlink="http://www.w3.org/1999/xlink" content-type="order">Hymenoptera</named-content></kwd><kwd><named-content xmlns:xlink="http://www.w3.org/1999/xlink" content-type="family">Chrysididae</named-content></kwd></kwd-group><mixed-citation publication-type="journal"><person-group><name><surname>Rosa</surname><given-names>Paolo</given-names></name><name><surname>Proshchalykin</surname><given-names>Maxim Yu.</given-names></name><name><surname>Halada</surname><given-names>Marek</given-names></name><name><surname>Aibek</surname><given-names>Ulykpan</given-names></name></person-group><article-title>First checklist of the chrysidid wasps (<tp:taxon-name><tp:taxon-name-part taxon-name-part-type="order">Hymenoptera</tp:taxon-name-part></tp:taxon-name>, <tp:taxon-name><tp:taxon-name-part taxon-name-part-type="family">Chrysididae</tp:taxon-name-part></tp:taxon-name>) of Mongolia, with description of new species</article-title><source>Zookeys</source><day>30</day><month>11</month><year>2020</year><volume>999</volume><fpage>49</fpage><lpage>107</lpage><pub-id pub-id-type="doi">10.3897/zookeys.999.58536</pub-id></mixed-citation></tp:treatment-meta><tp:nomenclature><tp:taxon-name><object-id xmlns:xlink="http://www.w3.org/1999/xlink" content-type="arpha" xlink:type="simple">83478E37-22EE-54CF-86C3-395A84137EBA</object-id>
                  <tp:taxon-name-part taxon-name-part-type="genus" reg="Hedychridium">Hedychridium</tp:taxon-name-part>
                  <tp:taxon-name-part taxon-name-part-type="species" reg="roseum">roseum</tp:taxon-name-part>
                </tp:taxon-name><tp:taxon-authority>(Rossi, 1790)</tp:taxon-authority><tp:nomenclature-citation-list><tp:nomenclature-citation><tp:taxon-name>
                      <tp:taxon-name-part taxon-name-part-type="genus" reg="Chrysis">Chrysis</tp:taxon-name-part> <tp:taxon-name-part taxon-name-part-type="species" reg="carnea">carnea</tp:taxon-name-part> <tp:taxon-name-part taxon-name-part-type="infraspecific-rank">var.</tp:taxon-name-part> <tp:taxon-name-part taxon-name-part-type="variety" reg="rosea">rosea</tp:taxon-name-part></tp:taxon-name><comment>Rossi, 1790: 75. Syntypes; Italy (Berlin?).</comment></tp:nomenclature-citation></tp:nomenclature-citation-list></tp:nomenclature><tp:treatment-sec sec-type="material" id="SECID0E1KEK"><title>Material examined.</title><p>Mongolia: <italic>Arkhangai</italic>, 1 ♂, 90 km NE of Tsetserleg, <named-content xmlns:xlink="http://www.w3.org/1999/xlink" content-type="dwc:verbatimCoordinates" xlink:type="simple"><named-content content-type="geo-json" specific-use="{&#34;type&#34;:&#34;Point&#34;,&#34;coordinates&#34;:[102.416667,48.050000]}" id="NCID0EFLEK" xlink:type="simple">48°03'N, 102°25'E</named-content></named-content>, 24.7.2004, leg. <abbrev xmlns:xlink="http://www.w3.org/1999/xlink" xlink:title="J. Halada" id="ABBRID0EKLEK" xlink:type="simple">JH</abbrev> (<abbrev xmlns:xlink="http://www.w3.org/1999/xlink" xlink:title="M. Halada collection (České Budějovice, Czech Republic)" id="ABBRID0EOLEK" xlink:type="simple">MHC</abbrev>); <italic>Dornod</italic>, 21 ♀♀, 4 ♂♂, 100 km W of Choilbalsan, 820 m, 23.VII.2007, leg. <abbrev xmlns:xlink="http://www.w3.org/1999/xlink" xlink:title="M. Halada" id="ABBRID0EULEK" xlink:type="simple">MH</abbrev> (<abbrev xmlns:xlink="http://www.w3.org/1999/xlink" xlink:title="M. Halada collection (České Budějovice, Czech Republic)" id="ABBRID0EYLEK" xlink:type="simple">MHC</abbrev>); 19 ♀♀, 1 ♂, 20 km W of Choilbalsan, 800 m, <named-content xmlns:xlink="http://www.w3.org/1999/xlink" content-type="dwc:verbatimCoordinates" xlink:type="simple"><named-content content-type="geo-json" specific-use="{&#34;type&#34;:&#34;Point&#34;,&#34;coordinates&#34;:[114.233333,48.016667]}" id="NCID0E6LEK" xlink:type="simple">48°01'N, 114°14'E</named-content></named-content>, 24.7.2007, leg. <abbrev xmlns:xlink="http://www.w3.org/1999/xlink" xlink:title="M. Halada" id="ABBRID0EEMEK" xlink:type="simple">MH</abbrev> (<abbrev xmlns:xlink="http://www.w3.org/1999/xlink" xlink:title="M. Halada collection (České Budějovice, Czech Republic)" id="ABBRID0EIMEK" xlink:type="simple">MHC</abbrev>); <italic>Dornogovi</italic>, 4 ♂♂, 2 km SE of Khuvsgol, 5.VIII.2007, leg. <abbrev xmlns:xlink="http://www.w3.org/1999/xlink" xlink:title="M. Halada" id="ABBRID0EOMEK" xlink:type="simple">MH</abbrev> (<abbrev xmlns:xlink="http://www.w3.org/1999/xlink" xlink:title="M. Halada collection (České Budějovice, Czech Republic)" id="ABBRID0ESMEK" xlink:type="simple">MHC</abbrev>); <italic>Sukhbaatar</italic>, 1 ♀, 1 ♂, 100 km SSW of Baruun-Urt, 1100 m, 30.VII.2007, leg. <abbrev xmlns:xlink="http://www.w3.org/1999/xlink" xlink:title="M. Halada" id="ABBRID0EYMEK" xlink:type="simple">MH</abbrev> (<abbrev xmlns:xlink="http://www.w3.org/1999/xlink" xlink:title="M. Halada collection (České Budějovice, Czech Republic)" id="ABBRID0E3MEK" xlink:type="simple">MHC</abbrev>); 4 ♂♂.</p></tp:treatment-sec><tp:treatment-sec sec-type="distribution" id="SECID0EANEK"><title>Distribution.</title><p>*Mongolia (Arkhangai, Dornod, Dornogovi, Sukhbaatar); Asiatic-European, from western Europe to Russia (Far East) (<xref ref-type="bibr" rid="B75">Rosa et al. 2019</xref>).</p></tp:treatment-sec><tp:treatment-sec sec-type="remarks" id="SECID0EKNEK"><title>Remarks.</title><p>The record from Korea (<xref ref-type="bibr" rid="B105">Tsuneki 1953b</xref> and Korean checklists) must be referred to <italic><tp:taxon-name><tp:taxon-name-part taxon-name-part-type="genus" reg="Hedychridium">Hedychridium</tp:taxon-name-part> <tp:taxon-name-part taxon-name-part-type="species" reg="tsunekii">tsunekii</tp:taxon-name-part></tp:taxon-name></italic> Linsenmaier, 1959. In fact, <xref ref-type="bibr" rid="B46">Linsenmaier (1959)</xref> described as <italic><tp:taxon-name><tp:taxon-name-part taxon-name-part-type="genus" reg="Hedychridium">Hedychridium</tp:taxon-name-part> <tp:taxon-name-part taxon-name-part-type="species" reg="tsunekii">tsunekii</tp:taxon-name-part></tp:taxon-name></italic> the Korean specimens collected and identified by Tsuneki (1953) as <italic><tp:taxon-name><tp:taxon-name-part taxon-name-part-type="genus" reg="Hedychridium">H.</tp:taxon-name-part> <tp:taxon-name-part taxon-name-part-type="species" reg="roseum">roseum</tp:taxon-name-part></tp:taxon-name></italic>.</p></tp:treatment-sec><ref-list><ref id="B75"><mixed-citation xmlns:xlink="http://www.w3.org/1999/xlink" xlink:type="simple"><person-group><name name-style="western"><surname>Rosa</surname><given-names>P</given-names></name><name name-style="western"><surname>Lelej</surname><given-names>AS</given-names></name><name name-style="western"><surname>Belokobylskij</surname><given-names>SA</given-names></name><name name-style="western"><surname>Vinokurov</surname><given-names>NB</given-names></name><name name-style="western"><surname>Zaytseva</surname><given-names>LA</given-names></name></person-group> (<year>2019</year>) <article-title>Illustrated and annotated check-list of the Russian cuckoo wasps (<tp:taxon-name><tp:taxon-name-part taxon-name-part-type="order">Hymenoptera</tp:taxon-name-part></tp:taxon-name>, <tp:taxon-name><tp:taxon-name-part taxon-name-part-type="family">Chrysididae</tp:taxon-name-part></tp:taxon-name>).</article-title><source>Entomofauna, Supplement</source><volume>23</volume>: <fpage>1</fpage>–<lpage>360</lpage>. <ext-link xlink:type="simple" ext-link-type="doi" xlink:href="10.25221/fee.360.1">https://doi.org/10.25221/fee.360.1</ext-link></mixed-citation></ref><ref id="B105"><mixed-citation xmlns:xlink="http://www.w3.org/1999/xlink" xlink:type="simple"><person-group><name name-style="western"><surname>Tsuneki</surname><given-names>K</given-names></name></person-group> (<year>1953b</year>) <tp:taxon-name><tp:taxon-name-part taxon-name-part-type="family">Chrysididae</tp:taxon-name-part></tp:taxon-name> of Korea (<tp:taxon-name><tp:taxon-name-part taxon-name-part-type="order">Hymenoptera</tp:taxon-name-part></tp:taxon-name>). Kontyu 20 (1/2): 22–28.</mixed-citation></ref><ref id="B46"><mixed-citation xmlns:xlink="http://www.w3.org/1999/xlink" xlink:type="simple"><person-group><name name-style="western"><surname>Linsenmaier</surname><given-names>W</given-names></name></person-group> (<year>1959</year>) <article-title>Revision der Familie <tp:taxon-name><tp:taxon-name-part taxon-name-part-type="family">Chrysididae</tp:taxon-name-part></tp:taxon-name> (<tp:taxon-name><tp:taxon-name-part taxon-name-part-type="order">Hymenoptera</tp:taxon-name-part></tp:taxon-name>) mit besonderer Berücksichtigung der europäischen Spezies.</article-title><source>Mitteilungen der Schweizerischen Entomologischen Gesellschaft</source><volume>32</volume>(<issue>1</issue>): <fpage>1</fpage>–<lpage>232</lpage>.</mixed-citation></ref></ref-list></tp:taxon-treatment>
