# Supplementary material for: First checklist of the chrysidid wasps (Hymenoptera, Chrysididae) of Mongolia, with description of new species
Source: Zookeys. 2020 Nov 30;999:49–107. doi: 10.3897/zookeys.999.58536 (PMC7723880; doi:10.3897/zookeys.999.58536)
Supplement: XML Treatment for Hedychrum lama [file zookeys.999.58536-treatment67.xml]

<!DOCTYPE tp:taxon-treatment
  PUBLIC "-//TaxonX//DTD Taxonomic Treatment Publishing DTD v0 20100105//EN" "tax-treatment-NSO.dtd">
<tp:taxon-treatment xmlns:tp="http://www.plazi.org/taxpub"><tp:treatment-meta><kwd-group><label>Taxon classification</label><kwd><named-content xmlns:xlink="http://www.w3.org/1999/xlink" content-type="kingdom">Animalia</named-content></kwd><kwd><named-content xmlns:xlink="http://www.w3.org/1999/xlink" content-type="order">Hymenoptera</named-content></kwd><kwd><named-content xmlns:xlink="http://www.w3.org/1999/xlink" content-type="family">Chrysididae</named-content></kwd></kwd-group><mixed-citation publication-type="journal"><person-group><name><surname>Rosa</surname><given-names>Paolo</given-names></name><name><surname>Proshchalykin</surname><given-names>Maxim Yu.</given-names></name><name><surname>Halada</surname><given-names>Marek</given-names></name><name><surname>Aibek</surname><given-names>Ulykpan</given-names></name></person-group><article-title>First checklist of the chrysidid wasps (<tp:taxon-name><tp:taxon-name-part taxon-name-part-type="order">Hymenoptera</tp:taxon-name-part></tp:taxon-name>, <tp:taxon-name><tp:taxon-name-part taxon-name-part-type="family">Chrysididae</tp:taxon-name-part></tp:taxon-name>) of Mongolia, with description of new species</article-title><source>Zookeys</source><day>30</day><month>11</month><year>2020</year><volume>999</volume><fpage>49</fpage><lpage>107</lpage><pub-id pub-id-type="doi">10.3897/zookeys.999.58536</pub-id></mixed-citation></tp:treatment-meta><tp:nomenclature><tp:taxon-name><object-id xmlns:xlink="http://www.w3.org/1999/xlink" content-type="arpha" xlink:type="simple">98F28AEC-29A3-5A91-9FF7-2EAC92978EB9</object-id>
                  <tp:taxon-name-part taxon-name-part-type="genus" reg="Hedychrum">Hedychrum</tp:taxon-name-part>
                  <tp:taxon-name-part taxon-name-part-type="species" reg="lama">lama</tp:taxon-name-part>
                </tp:taxon-name><tp:taxon-authority>du Buysson, 1891</tp:taxon-authority><tp:nomenclature-citation-list><tp:nomenclature-citation><tp:taxon-name>
                      <tp:taxon-name-part taxon-name-part-type="genus" reg="Hedychrum">Hedychrum</tp:taxon-name-part> <tp:taxon-name-part taxon-name-part-type="species" reg="lama">lama</tp:taxon-name-part></tp:taxon-name><comment>du Buysson, 1891: 31. Lectotype ♂ (designated by Kimsey in Kimsey and Bohart 1991: 215); Mongolia: Kansu-Kobden Owatu (<named-content xmlns:xlink="http://www.w3.org/1999/xlink" content-type="dwc:institutional_code" xlink:type="simple">MNHN</named-content>).</comment></tp:nomenclature-citation></tp:nomenclature-citation-list></tp:nomenclature><tp:treatment-sec sec-type="material" id="SECID0EG3EK"><title>Material examined.</title><p>Mongolia: <italic>Khovd</italic>, 1 ♂, Mongolie O. Radoszkowsky, Kansu-Kobden Owatu, 12.8, Mongolie Coll. R. du Buysson 1900, Type, Museum Paris.</p></tp:treatment-sec><tp:treatment-sec sec-type="distribution" id="SECID0EO3EK"><title>Distribution.</title><p>Mongolia (Khovd) (du <xref ref-type="bibr" rid="B12">Buysson 1891</xref>).</p></tp:treatment-sec><ref-list><ref id="B12"><mixed-citation xmlns:xlink="http://www.w3.org/1999/xlink" xlink:type="simple"><person-group><name name-style="western"><surname>Buysson</surname><given-names>R du</given-names></name></person-group> (<year>1891</year>) <article-title>Contribution aux Chrysidides du globe.</article-title><source>Revue d’Entomologie</source><volume>10</volume>: <fpage>29</fpage>–<lpage>47</lpage>.</mixed-citation></ref></ref-list></tp:taxon-treatment>
