# Supplementary material for: First checklist of the chrysidid wasps (Hymenoptera, Chrysididae) of Mongolia, with description of new species
Source: Zookeys. 2020 Nov 30;999:49–107. doi: 10.3897/zookeys.999.58536 (PMC7723880; doi:10.3897/zookeys.999.58536)
Supplement: XML Treatment for Holopyga kaszabi [file zookeys.999.58536-treatment72.xml]

<!DOCTYPE tp:taxon-treatment
  PUBLIC "-//TaxonX//DTD Taxonomic Treatment Publishing DTD v0 20100105//EN" "tax-treatment-NSO.dtd">
<tp:taxon-treatment xmlns:tp="http://www.plazi.org/taxpub"><tp:treatment-meta><kwd-group><label>Taxon classification</label><kwd><named-content xmlns:xlink="http://www.w3.org/1999/xlink" content-type="kingdom">Animalia</named-content></kwd><kwd><named-content xmlns:xlink="http://www.w3.org/1999/xlink" content-type="order">Hymenoptera</named-content></kwd><kwd><named-content xmlns:xlink="http://www.w3.org/1999/xlink" content-type="family">Chrysididae</named-content></kwd></kwd-group><mixed-citation publication-type="journal"><person-group><name><surname>Rosa</surname><given-names>Paolo</given-names></name><name><surname>Proshchalykin</surname><given-names>Maxim Yu.</given-names></name><name><surname>Halada</surname><given-names>Marek</given-names></name><name><surname>Aibek</surname><given-names>Ulykpan</given-names></name></person-group><article-title>First checklist of the chrysidid wasps (<tp:taxon-name><tp:taxon-name-part taxon-name-part-type="order">Hymenoptera</tp:taxon-name-part></tp:taxon-name>, <tp:taxon-name><tp:taxon-name-part taxon-name-part-type="family">Chrysididae</tp:taxon-name-part></tp:taxon-name>) of Mongolia, with description of new species</article-title><source>Zookeys</source><day>30</day><month>11</month><year>2020</year><volume>999</volume><fpage>49</fpage><lpage>107</lpage><pub-id pub-id-type="doi">10.3897/zookeys.999.58536</pub-id></mixed-citation></tp:treatment-meta><tp:nomenclature><tp:taxon-name><object-id xmlns:xlink="http://www.w3.org/1999/xlink" content-type="arpha" xlink:type="simple">ED915242-2305-599A-92B6-74F7EDDFDADD</object-id>
                  <tp:taxon-name-part taxon-name-part-type="genus" reg="Holopyga">Holopyga</tp:taxon-name-part>
                  <tp:taxon-name-part taxon-name-part-type="species" reg="kaszabi">kaszabi</tp:taxon-name-part>
                </tp:taxon-name><tp:taxon-authority>Móczár, 1967</tp:taxon-authority><tp:nomenclature-citation-list><tp:nomenclature-citation><tp:taxon-name>
                      <tp:taxon-name-part taxon-name-part-type="genus" reg="Holopyga">Holopyga</tp:taxon-name-part> <tp:taxon-name-part taxon-name-part-type="species" reg="kaszabi">kaszabi</tp:taxon-name-part></tp:taxon-name><comment>Móczár, 1967: 187. Holotype ♂; Mongolia: Ostgobi aimag 40 km NW of Chara-Eireg 1150 m Exp. Dr. Z. Kaszab, 1963 (<named-content xmlns:xlink="http://www.w3.org/1999/xlink" content-type="dwc:institutional_code" xlink:type="simple">HNHM</named-content>) (examined). Rosa et al. 2017e: 108 (cat., type series, Mongolia).</comment></tp:nomenclature-citation></tp:nomenclature-citation-list></tp:nomenclature><tp:treatment-sec sec-type="material" id="SECID0E5PFK"><title>Material examined.</title><p>Mongolia: <italic>Dornogovi</italic>, 1 ♂, Ostgobi aimag 40 km NW of Chara-Eireg, 1150 m Exp. Dr. Z. Kaszab, 1963, Nr. 62, 30.VI.1963, Holotype ♂ <italic><tp:taxon-name><tp:taxon-name-part taxon-name-part-type="genus" reg="Holopyga">Holopyga</tp:taxon-name-part> <tp:taxon-name-part taxon-name-part-type="species" reg="kaszabi">kaszabi</tp:taxon-name-part></tp:taxon-name></italic> n. sp. det. Móczár 1966, Hym. Typ. No. 89, id nr. 134927 <named-content xmlns:xlink="http://www.w3.org/1999/xlink" content-type="dwc:institutional_code" xlink:type="simple">HNHM</named-content> Hym. coll. (<named-content xmlns:xlink="http://www.w3.org/1999/xlink" content-type="dwc:institutional_code" xlink:type="simple">HNHM</named-content>); 1 ♀, Ostgobi aimag 40 km NW of Chara-Eireg 1150 m Exp. Dr. Z. Kaszab, 1963, Nr. 62, 30.VI.1963, Allotype ♀ <italic><tp:taxon-name><tp:taxon-name-part taxon-name-part-type="genus" reg="Holopyga">Holopyga</tp:taxon-name-part> <tp:taxon-name-part taxon-name-part-type="species" reg="kaszabi">kaszabi</tp:taxon-name-part></tp:taxon-name></italic> n. sp. det. Móczár 1966, Hym. Typ. No. 96, id nr. 134933 <named-content xmlns:xlink="http://www.w3.org/1999/xlink" content-type="dwc:institutional_code" xlink:type="simple">HNHM</named-content> Hym. Coll. (<named-content xmlns:xlink="http://www.w3.org/1999/xlink" content-type="dwc:institutional_code" xlink:type="simple">HNHM</named-content>). 1 ♂: Ostgobi aimag 40 km NW of Chara-Eireg 1150 m Exp. Dr. Z. Kaszab, 1963, Nr. 62, 30.VI.1963, <italic><tp:taxon-name><tp:taxon-name-part taxon-name-part-type="genus" reg="Holopyga">Holopyga</tp:taxon-name-part></tp:taxon-name></italic> sp. n. ? &lt;handwritten by Móczár&gt;, ♂ Allotype <italic><tp:taxon-name><tp:taxon-name-part taxon-name-part-type="genus" reg="Holopyga">Holopyga</tp:taxon-name-part></tp:taxon-name></italic> Dhlb. <italic>diversicolor</italic> Lins. Linsenmaier 1966, Paratype ♂ <italic><tp:taxon-name><tp:taxon-name-part taxon-name-part-type="genus" reg="Holopyga">Holopyga</tp:taxon-name-part> <tp:taxon-name-part taxon-name-part-type="species" reg="kaszabi">kaszabi</tp:taxon-name-part></tp:taxon-name></italic> n. sp. det. Móczár 1966, Hym. Typ. No. 90 (<named-content xmlns:xlink="http://www.w3.org/1999/xlink" content-type="dwc:institutional_code" xlink:type="simple">HNHM</named-content>); 1 ♂, Mongolia, Ostgobi aimag 40 km NW of Chara-Eireg 1150 m Exp. Dr. Z. Kaszab, 1963, Nr. 62, 30.VI.1963, Paratype ♂ <italic><tp:taxon-name><tp:taxon-name-part taxon-name-part-type="genus" reg="Holopyga">Holopyga</tp:taxon-name-part> <tp:taxon-name-part taxon-name-part-type="species" reg="kaszabi">kaszabi</tp:taxon-name-part></tp:taxon-name></italic> n. sp. det. Móczár 1966, Hym. Typ. No. 91, id nr. 134929 <named-content xmlns:xlink="http://www.w3.org/1999/xlink" content-type="dwc:institutional_code" xlink:type="simple">HNHM</named-content> Hym. coll. (<named-content xmlns:xlink="http://www.w3.org/1999/xlink" content-type="dwc:institutional_code" xlink:type="simple">HNHM</named-content>); 1 ♂: Mongolia, Ostgobi aimag 40 km NW of Chara-Eireg 1150 m Exp. Dr. Z. Kaszab, 1963, Nr. 62, 30.VI.1963, Paratype ♂ <italic><tp:taxon-name><tp:taxon-name-part taxon-name-part-type="genus" reg="Holopyga">Holopyga</tp:taxon-name-part> <tp:taxon-name-part taxon-name-part-type="species" reg="kaszabi">kaszabi</tp:taxon-name-part></tp:taxon-name></italic> n. sp. det. Móczár 1966, Hym. Typ. No. 93, id nr. 134930 <named-content xmlns:xlink="http://www.w3.org/1999/xlink" content-type="dwc:institutional_code" xlink:type="simple">HNHM</named-content> Hym. coll. (<named-content xmlns:xlink="http://www.w3.org/1999/xlink" content-type="dwc:institutional_code" xlink:type="simple">HNHM</named-content>); 1 ♂, Mongolia, Ostgobi aimag 40 km NW of Chara-Eireg 1150 m Exp. Dr. Z. Kaszab, 1963, Nr. 62, 30.VI.1963, Paratype ♂ <italic><tp:taxon-name><tp:taxon-name-part taxon-name-part-type="genus" reg="Holopyga">Holopyga</tp:taxon-name-part> <tp:taxon-name-part taxon-name-part-type="species" reg="kaszabi">kaszabi</tp:taxon-name-part></tp:taxon-name></italic> n. sp. det. Móczár 1966, Hym. Typ. No. 94, id nr. 134931 <named-content xmlns:xlink="http://www.w3.org/1999/xlink" content-type="dwc:institutional_code" xlink:type="simple">HNHM</named-content> Hym. coll. (<named-content xmlns:xlink="http://www.w3.org/1999/xlink" content-type="dwc:institutional_code" xlink:type="simple">HNHM</named-content>); 1 ♀: Mongolia, Ostgobi aimag 40 km NW of Chara-Eireg 1150 m Exp. Dr. Z. Kaszab, 1963, Nr. 62, 30.VI.63, <tp:taxon-name><tp:taxon-name-part taxon-name-part-type="genus" reg="Holopyga">Holopyga</tp:taxon-name-part> <tp:taxon-name-part taxon-name-part-type="species" reg="gloriosa">gloriosa</tp:taxon-name-part> <tp:taxon-name-part taxon-name-part-type="uncertainty-rank">?</tp:taxon-name-part> <tp:taxon-name-part taxon-name-part-type="species" reg="intermedia">intermedia</tp:taxon-name-part></tp:taxon-name> ? det. L. Móczár, Type <italic><tp:taxon-name><tp:taxon-name-part taxon-name-part-type="genus" reg="Holopyga">Holopyga</tp:taxon-name-part></tp:taxon-name></italic> Dhlb. <italic>diversicolor</italic> Lins. Linsenmaier 1966, Paratype ♀ <italic><tp:taxon-name><tp:taxon-name-part taxon-name-part-type="genus" reg="Holopyga">Holopyga</tp:taxon-name-part> <tp:taxon-name-part taxon-name-part-type="species" reg="kaszabi">kaszabi</tp:taxon-name-part></tp:taxon-name></italic> n. sp. det. Móczár 1966, Hym. Typ. No. 95 / id nr. 134932 <named-content xmlns:xlink="http://www.w3.org/1999/xlink" content-type="dwc:institutional_code" xlink:type="simple">HNHM</named-content> Hym. coll. (<named-content xmlns:xlink="http://www.w3.org/1999/xlink" content-type="dwc:institutional_code" xlink:type="simple">HNHM</named-content>); 1 ♂, Mongolia, Catgobi aimag 40 Km NW of Chara-Eireg 1150 m, Exp.Dr. Z. Kaszab, 1963, Nr.62, 30.VI.1963, Paratype (<named-content xmlns:xlink="http://www.w3.org/1999/xlink" content-type="dwc:institutional_code" xlink:type="simple">NMLS</named-content>); 1 ♀, Mongolia, Catgobi aimag 40 Km NW of Chara-Eireg, 1150 m, Exp. Dr. Z. Kaszab, 1963 / Nr.62, 30.VI.1963, Paratype (<named-content xmlns:xlink="http://www.w3.org/1999/xlink" content-type="dwc:institutional_code" xlink:type="simple">NMLS</named-content>); <italic>Umnugovi</italic>, 1 ♂, Gobi, Dalanzadgad, 25.6.2003, leg. <abbrev xmlns:xlink="http://www.w3.org/1999/xlink" xlink:title="J. Halada" id="ABBRID0EKWFK" xlink:type="simple">JH</abbrev> (<abbrev xmlns:xlink="http://www.w3.org/1999/xlink" xlink:title="M. Halada collection (České Budějovice, Czech Republic)" id="ABBRID0EOWFK" xlink:type="simple">MHC</abbrev>); <italic>Uvurkhangai</italic>, 1 ♂, 139 km SW of Aravaykheer, <named-content xmlns:xlink="http://www.w3.org/1999/xlink" content-type="dwc:verbatimCoordinates" xlink:type="simple"><named-content content-type="geo-json" specific-use="{&#34;type&#34;:&#34;Point&#34;,&#34;coordinates&#34;:[101.683333,45.283333]}" id="NCID0EXWFK" xlink:type="simple">45°17'N, 101°41'E</named-content></named-content>, 1430 m, 4.VII.2004, leg. <abbrev xmlns:xlink="http://www.w3.org/1999/xlink" xlink:title="J. Straka" id="ABBRID0E3WFK" xlink:type="simple">JS</abbrev> (<abbrev xmlns:xlink="http://www.w3.org/1999/xlink" xlink:title="M. Halada collection (České Budějovice, Czech Republic)" id="ABBRID0EAXFK" xlink:type="simple">MHC</abbrev>).</p></tp:treatment-sec><tp:treatment-sec sec-type="distribution" id="SECID0EEXFK"><title>Distribution.</title><p>Mongolia (Dornogovi, *Umnugovi, *Uvurkhangai) (<xref ref-type="bibr" rid="B56">Móczár 1967</xref>).</p></tp:treatment-sec><ref-list><ref id="B56"><mixed-citation xmlns:xlink="http://www.w3.org/1999/xlink" xlink:type="simple"><person-group><name name-style="western"><surname>Móczár</surname><given-names>L</given-names></name></person-group> (<year>1967</year>) <article-title>Ergebnisse der zoologischen Forschungen von Dr. Z. Kaszab in der Mongolei. 100. <tp:taxon-name><tp:taxon-name-part taxon-name-part-type="family">Chrysididae</tp:taxon-name-part></tp:taxon-name> (<tp:taxon-name><tp:taxon-name-part taxon-name-part-type="order">Hymenoptera</tp:taxon-name-part></tp:taxon-name>).</article-title><source>Acta Zoologica Academiae Scientiarum Hungaricae</source><volume>13</volume>(<issue>1–2</issue>): <fpage>183</fpage>–<lpage>190</lpage>.</mixed-citation></ref></ref-list></tp:taxon-treatment>
