# Supplementary material for: First checklist of the chrysidid wasps (Hymenoptera, Chrysididae) of Mongolia, with description of new species
Source: Zookeys. 2020 Nov 30;999:49–107. doi: 10.3897/zookeys.999.58536 (PMC7723880; doi:10.3897/zookeys.999.58536)
Supplement: XML Treatment for Omalus miramae [file zookeys.999.58536-treatment77.xml]

<!DOCTYPE tp:taxon-treatment
  PUBLIC "-//TaxonX//DTD Taxonomic Treatment Publishing DTD v0 20100105//EN" "tax-treatment-NSO.dtd">
<tp:taxon-treatment xmlns:tp="http://www.plazi.org/taxpub"><tp:treatment-meta><kwd-group><label>Taxon classification</label><kwd><named-content xmlns:xlink="http://www.w3.org/1999/xlink" content-type="kingdom">Animalia</named-content></kwd><kwd><named-content xmlns:xlink="http://www.w3.org/1999/xlink" content-type="order">Hymenoptera</named-content></kwd><kwd><named-content xmlns:xlink="http://www.w3.org/1999/xlink" content-type="family">Chrysididae</named-content></kwd></kwd-group><mixed-citation publication-type="journal"><person-group><name><surname>Rosa</surname><given-names>Paolo</given-names></name><name><surname>Proshchalykin</surname><given-names>Maxim Yu.</given-names></name><name><surname>Halada</surname><given-names>Marek</given-names></name><name><surname>Aibek</surname><given-names>Ulykpan</given-names></name></person-group><article-title>First checklist of the chrysidid wasps (<tp:taxon-name><tp:taxon-name-part taxon-name-part-type="order">Hymenoptera</tp:taxon-name-part></tp:taxon-name>, <tp:taxon-name><tp:taxon-name-part taxon-name-part-type="family">Chrysididae</tp:taxon-name-part></tp:taxon-name>) of Mongolia, with description of new species</article-title><source>Zookeys</source><day>30</day><month>11</month><year>2020</year><volume>999</volume><fpage>49</fpage><lpage>107</lpage><pub-id pub-id-type="doi">10.3897/zookeys.999.58536</pub-id></mixed-citation></tp:treatment-meta><tp:nomenclature><tp:taxon-name><object-id xmlns:xlink="http://www.w3.org/1999/xlink" content-type="arpha" xlink:type="simple">F908B839-05A2-5BC7-B4CD-7AFEDCB1C90D</object-id>
                  <tp:taxon-name-part taxon-name-part-type="genus" reg="Omalus">Omalus</tp:taxon-name-part>
                  <tp:taxon-name-part taxon-name-part-type="species" reg="miramae">miramae</tp:taxon-name-part>
                </tp:taxon-name><tp:taxon-authority>(Semenov, 1932)</tp:taxon-authority><tp:nomenclature-citation-list><tp:nomenclature-citation><tp:taxon-name>
                      <tp:taxon-name-part taxon-name-part-type="genus" reg="Ellampus">Ellampus</tp:taxon-name-part> (<tp:taxon-name-part taxon-name-part-type="subgenus" reg="Dictenulus">Dictenulus</tp:taxon-name-part>) <tp:taxon-name-part taxon-name-part-type="species" reg="miramae">miramae</tp:taxon-name-part></tp:taxon-name><comment>Semenov-Tian-Shanskij, 1932: 13. Lectotype ♀ (designated by <xref ref-type="bibr" rid="B74">Rosa et al. 2017a</xref>: 76); Turkmenistan: Pereval (<named-content xmlns:xlink="http://www.w3.org/1999/xlink" content-type="dwc:institutional_code" xlink:type="simple">ZIN</named-content>) (examined).</comment></tp:nomenclature-citation></tp:nomenclature-citation-list></tp:nomenclature><tp:treatment-sec sec-type="material" id="SECID0ERIGK"><title>Material examined.</title><p>Mongolia: <italic>Bayankhongor</italic>, 1 ♂, 75 km S of Bayankhongor, <named-content xmlns:xlink="http://www.w3.org/1999/xlink" content-type="dwc:verbatimCoordinates" xlink:type="simple"><named-content content-type="geo-json" specific-use="{&#34;type&#34;:&#34;Point&#34;,&#34;coordinates&#34;:[100.808333,45.333333]}" id="NCID0E3IGK" xlink:type="simple">45°20'N, 100°48.5'E</named-content></named-content>, 1330 m, 8.VII.2004, leg. <abbrev xmlns:xlink="http://www.w3.org/1999/xlink" xlink:title="J. Halada" id="ABBRID0EBJGK" xlink:type="simple">JH</abbrev> (<abbrev xmlns:xlink="http://www.w3.org/1999/xlink" xlink:title="M. Halada collection (České Budějovice, Czech Republic)" id="ABBRID0EFJGK" xlink:type="simple">MHC</abbrev>); <italic>Dornogovi</italic>, 2 ♀♀, Orgon, 11.VII.2005, leg. <abbrev xmlns:xlink="http://www.w3.org/1999/xlink" xlink:title="J. Halada" id="ABBRID0ELJGK" xlink:type="simple">JH</abbrev> (<abbrev xmlns:xlink="http://www.w3.org/1999/xlink" xlink:title="M. Halada collection (České Budějovice, Czech Republic)" id="ABBRID0EPJGK" xlink:type="simple">MHC</abbrev>); <italic>Sukhbaatar</italic>, 2 ♀♀, 200 km SSE of Baruun-Urt, Moltsoy Els, 1250 m, 27.VII.2007, leg. <abbrev xmlns:xlink="http://www.w3.org/1999/xlink" xlink:title="M. Halada" id="ABBRID0EVJGK" xlink:type="simple">MH</abbrev> (<abbrev xmlns:xlink="http://www.w3.org/1999/xlink" xlink:title="M. Halada collection (České Budějovice, Czech Republic)" id="ABBRID0EZJGK" xlink:type="simple">MHC</abbrev>).</p></tp:treatment-sec><tp:treatment-sec sec-type="distribution" id="SECID0E4JGK"><title>Distribution.</title><p>*Mongolia (Bayankhongor, Dornogovi, Sukhbaatar); Central Asia (Kimsey and Bohart 1991).</p></tp:treatment-sec><ref-list><ref id="B74"><mixed-citation xmlns:xlink="http://www.w3.org/1999/xlink" xlink:type="simple"><person-group><name name-style="western"><surname>Rosa</surname><given-names>P</given-names></name><name name-style="western"><surname>Belokobylskij</surname><given-names>SA</given-names></name><name name-style="western"><surname>Zaytseva</surname><given-names>LA</given-names></name></person-group> (<year>2017a</year>) <article-title>The <tp:taxon-name><tp:taxon-name-part taxon-name-part-type="family">Chrysididae</tp:taxon-name-part></tp:taxon-name> types described by Semenov-Tian-Shanskij and deposited at the Zoological Institute of the Russian Academy of Sciences, Saint-Petersburg (<tp:taxon-name><tp:taxon-name-part taxon-name-part-type="class">Insecta</tp:taxon-name-part></tp:taxon-name>: <tp:taxon-name><tp:taxon-name-part taxon-name-part-type="order">Hymenoptera</tp:taxon-name-part></tp:taxon-name>).</article-title><source>Proceedings of the Zoological Institute RAS, Supplement</source><volume>5</volume>: <fpage>1</fpage>–<lpage>269</lpage>.</mixed-citation></ref></ref-list></tp:taxon-treatment>
