# Supplementary material for: First checklist of the chrysidid wasps (Hymenoptera, Chrysididae) of Mongolia, with description of new species
Source: Zookeys. 2020 Nov 30;999:49–107. doi: 10.3897/zookeys.999.58536 (PMC7723880; doi:10.3897/zookeys.999.58536)
Supplement: XML Treatment for Philoctetes cynthiae [file zookeys.999.58536-treatment80.xml]

<!DOCTYPE tp:taxon-treatment
  PUBLIC "-//TaxonX//DTD Taxonomic Treatment Publishing DTD v0 20100105//EN" "tax-treatment-NSO.dtd">
<tp:taxon-treatment xmlns:tp="http://www.plazi.org/taxpub"><tp:treatment-meta><kwd-group><label>Taxon classification</label><kwd><named-content xmlns:xlink="http://www.w3.org/1999/xlink" content-type="kingdom">Animalia</named-content></kwd><kwd><named-content xmlns:xlink="http://www.w3.org/1999/xlink" content-type="order">Hymenoptera</named-content></kwd><kwd><named-content xmlns:xlink="http://www.w3.org/1999/xlink" content-type="family">Chrysididae</named-content></kwd></kwd-group><mixed-citation publication-type="journal"><person-group><name><surname>Rosa</surname><given-names>Paolo</given-names></name><name><surname>Proshchalykin</surname><given-names>Maxim Yu.</given-names></name><name><surname>Halada</surname><given-names>Marek</given-names></name><name><surname>Aibek</surname><given-names>Ulykpan</given-names></name></person-group><article-title>First checklist of the chrysidid wasps (<tp:taxon-name><tp:taxon-name-part taxon-name-part-type="order">Hymenoptera</tp:taxon-name-part></tp:taxon-name>, <tp:taxon-name><tp:taxon-name-part taxon-name-part-type="family">Chrysididae</tp:taxon-name-part></tp:taxon-name>) of Mongolia, with description of new species</article-title><source>Zookeys</source><day>30</day><month>11</month><year>2020</year><volume>999</volume><fpage>49</fpage><lpage>107</lpage><pub-id pub-id-type="doi">10.3897/zookeys.999.58536</pub-id></mixed-citation></tp:treatment-meta><tp:nomenclature><tp:taxon-name><object-id xmlns:xlink="http://www.w3.org/1999/xlink" content-type="arpha" xlink:type="simple">FECC811F-AE39-54B2-A96D-6DEC9D18E368</object-id>
                  <tp:taxon-name-part taxon-name-part-type="genus" reg="Philoctetes">Philoctetes</tp:taxon-name-part>
                  <tp:taxon-name-part taxon-name-part-type="species" reg="cynthiae">cynthiae</tp:taxon-name-part>
                </tp:taxon-name><tp:taxon-authority>Rosa, 2017</tp:taxon-authority><tp:nomenclature-citation-list><tp:nomenclature-citation><tp:taxon-name>
                      <tp:taxon-name-part taxon-name-part-type="genus" reg="Philoctetes">Philoctetes</tp:taxon-name-part> <tp:taxon-name-part taxon-name-part-type="species" reg="cynthiae">cynthiae</tp:taxon-name-part></tp:taxon-name><comment>Rosa in <xref ref-type="bibr" rid="B79">Rosa et al. 2017c</xref>: 35. Holotype ♀; Russia: Tyva Rep., 13 km SW of Samagaltai, Dyttyg-Khem River, 9.VII.2013, leg. V. Loktionov &amp; M. Proshchalykin (<named-content xmlns:xlink="http://www.w3.org/1999/xlink" content-type="dwc:institutional_code" xlink:type="simple">ZIN</named-content>) (examined).</comment></tp:nomenclature-citation></tp:nomenclature-citation-list></tp:nomenclature><tp:treatment-sec sec-type="material" id="SECID0EKUGK"><title>Material examined.</title><p>Mongolia: <italic>Bayankhongor</italic>, 1 ♀, 1 ♂, 75 km S of Bayankhongor, <named-content xmlns:xlink="http://www.w3.org/1999/xlink" content-type="dwc:verbatimCoordinates" xlink:type="simple"><named-content content-type="geo-json" specific-use="{&#34;type&#34;:&#34;Point&#34;,&#34;coordinates&#34;:[100.808333,45.333333]}" id="NCID0EVUGK" xlink:type="simple">45°20'N, 100°48.5'E</named-content></named-content>, 1330 m, 8.VII.2004, leg. <abbrev xmlns:xlink="http://www.w3.org/1999/xlink" xlink:title="J. Halada" id="ABBRID0E1UGK" xlink:type="simple">JH</abbrev> (<abbrev xmlns:xlink="http://www.w3.org/1999/xlink" xlink:title="M. Halada collection (České Budějovice, Czech Republic)" id="ABBRID0E5UGK" xlink:type="simple">MHC</abbrev>); 1 ♀, 56 km NW of Bayankhongor, <named-content xmlns:xlink="http://www.w3.org/1999/xlink" content-type="dwc:verbatimCoordinates" xlink:type="simple"><named-content content-type="geo-json" specific-use="{&#34;type&#34;:&#34;Point&#34;,&#34;coordinates&#34;:[100.200000,46.550000]}" id="NCID0EFVGK" xlink:type="simple">46°33'N, 100°12'E</named-content></named-content>, 2200 m, 12.VII.2004, leg. <abbrev xmlns:xlink="http://www.w3.org/1999/xlink" xlink:title="J. Straka" id="ABBRID0EKVGK" xlink:type="simple">JS</abbrev> (<abbrev xmlns:xlink="http://www.w3.org/1999/xlink" xlink:title="M. Halada collection (České Budějovice, Czech Republic)" id="ABBRID0EOVGK" xlink:type="simple">MHC</abbrev>); 3 ♀♀, 7 ♂♂, 86 km NW of Bayankhongor, <named-content xmlns:xlink="http://www.w3.org/1999/xlink" content-type="dwc:verbatimCoordinates" xlink:type="simple"><named-content content-type="geo-json" specific-use="{&#34;type&#34;:&#34;Point&#34;,&#34;coordinates&#34;:[100.066667,46.833333]}" id="NCID0EVVGK" xlink:type="simple">46°50'N, 100°04'E</named-content></named-content>, 2070 m, 14.VII.2004, leg. <abbrev xmlns:xlink="http://www.w3.org/1999/xlink" xlink:title="J. Halada" id="ABBRID0E1VGK" xlink:type="simple">JH</abbrev>, <abbrev xmlns:xlink="http://www.w3.org/1999/xlink" xlink:title="M. Kadlecová" id="ABBRID0E5VGK" xlink:type="simple">MK</abbrev> (<abbrev xmlns:xlink="http://www.w3.org/1999/xlink" xlink:title="M. Halada collection (České Budějovice, Czech Republic)" id="ABBRID0ECWGK" xlink:type="simple">MHC</abbrev>); <italic>Sukhbaatar</italic>, 1 ♀, SE Mongolia, 200 km SSE of Baruun-Urt, Moltsoy Els, 1250 m, 27.VII.2007, leg. <abbrev xmlns:xlink="http://www.w3.org/1999/xlink" xlink:title="M. Kadlecová" id="ABBRID0EIWGK" xlink:type="simple">MK</abbrev>, paratype (<abbrev xmlns:xlink="http://www.w3.org/1999/xlink" xlink:title="P. Rosa collection (Bernareggio, Italy)" id="ABBRID0EMWGK" xlink:type="simple">PRC</abbrev>); 1 ♂, ibid, leg. <abbrev xmlns:xlink="http://www.w3.org/1999/xlink" xlink:title="M. Halada" id="ABBRID0EQWGK" xlink:type="simple">MH</abbrev> (<abbrev xmlns:xlink="http://www.w3.org/1999/xlink" xlink:title="M. Halada collection (České Budějovice, Czech Republic)" id="ABBRID0EUWGK" xlink:type="simple">MHC</abbrev>); <italic>Ulaanbaatar</italic>, 2 ♂♂, Ulaanbaatar, Tuul River valley, 12.VII.2003, leg. <abbrev xmlns:xlink="http://www.w3.org/1999/xlink" xlink:title="J. Halada" id="ABBRID0E1WGK" xlink:type="simple">JH</abbrev> (<abbrev xmlns:xlink="http://www.w3.org/1999/xlink" xlink:title="M. Halada collection (České Budějovice, Czech Republic)" id="ABBRID0E5WGK" xlink:type="simple">MHC</abbrev>); <italic>Uvurkhangai</italic>, 4 ♂♂, 12 km E of Aravaykheer, <named-content xmlns:xlink="http://www.w3.org/1999/xlink" content-type="dwc:verbatimCoordinates" xlink:type="simple"><named-content content-type="geo-json" specific-use="{&#34;type&#34;:&#34;Point&#34;,&#34;coordinates&#34;:[102.816667,46.366667]}" id="NCID0EHXGK" xlink:type="simple">46°22'N, 102°49'E</named-content></named-content>, 1800 m, 3.VII.2004, leg. <abbrev xmlns:xlink="http://www.w3.org/1999/xlink" xlink:title="J. Halada" id="ABBRID0EMXGK" xlink:type="simple">JH</abbrev> (<abbrev xmlns:xlink="http://www.w3.org/1999/xlink" xlink:title="M. Halada collection (České Budějovice, Czech Republic)" id="ABBRID0EQXGK" xlink:type="simple">MHC</abbrev>);</p></tp:treatment-sec><tp:treatment-sec sec-type="distribution" id="SECID0EUXGK"><title>Distribution.</title><p>Mongolia (*Bayankhongor, Sukhbaatar, *Ulaanbaatar, *Uvurkhangai); Russia (Tyva Rep.) (<xref ref-type="bibr" rid="B79">Rosa et al. 2017c</xref>).</p></tp:treatment-sec><ref-list><ref id="B79"><mixed-citation xmlns:xlink="http://www.w3.org/1999/xlink" xlink:type="simple"><person-group><name name-style="western"><surname>Rosa</surname><given-names>P</given-names></name><name name-style="western"><surname>Proshchalykin</surname><given-names>MYu</given-names></name><name name-style="western"><surname>Lelej</surname><given-names>AS</given-names></name><name name-style="western"><surname>Loktionov</surname><given-names>VM</given-names></name></person-group> (<year>2017c</year>) <article-title>Contribution to the Siberian <tp:taxon-name><tp:taxon-name-part taxon-name-part-type="family">Chrysididae</tp:taxon-name-part></tp:taxon-name> (<tp:taxon-name><tp:taxon-name-part taxon-name-part-type="order">Hymenoptera</tp:taxon-name-part></tp:taxon-name>). Part 1.</article-title><source>Far Eastern Entomologist</source><volume>341</volume>: <fpage>1</fpage>–<lpage>44</lpage>. <ext-link xlink:type="simple" ext-link-type="doi" xlink:href="10.25221/fee.341.1">https://doi.org/10.25221/fee.341.1</ext-link></mixed-citation></ref></ref-list></tp:taxon-treatment>
