# Supplementary material for: First checklist of the chrysidid wasps (Hymenoptera, Chrysididae) of Mongolia, with description of new species
Source: Zookeys. 2020 Nov 30;999:49–107. doi: 10.3897/zookeys.999.58536 (PMC7723880; doi:10.3897/zookeys.999.58536)
Supplement: XML Treatment for Philoctetes mongolicus [file zookeys.999.58536-treatment83.xml]

<!DOCTYPE tp:taxon-treatment
  PUBLIC "-//TaxonX//DTD Taxonomic Treatment Publishing DTD v0 20100105//EN" "tax-treatment-NSO.dtd">
<tp:taxon-treatment xmlns:tp="http://www.plazi.org/taxpub"><tp:treatment-meta><kwd-group><label>Taxon classification</label><kwd><named-content xmlns:xlink="http://www.w3.org/1999/xlink" content-type="kingdom">Animalia</named-content></kwd><kwd><named-content xmlns:xlink="http://www.w3.org/1999/xlink" content-type="order">Hymenoptera</named-content></kwd><kwd><named-content xmlns:xlink="http://www.w3.org/1999/xlink" content-type="family">Chrysididae</named-content></kwd></kwd-group><mixed-citation publication-type="journal"><person-group><name><surname>Rosa</surname><given-names>Paolo</given-names></name><name><surname>Proshchalykin</surname><given-names>Maxim Yu.</given-names></name><name><surname>Halada</surname><given-names>Marek</given-names></name><name><surname>Aibek</surname><given-names>Ulykpan</given-names></name></person-group><article-title>First checklist of the chrysidid wasps (<tp:taxon-name><tp:taxon-name-part taxon-name-part-type="order">Hymenoptera</tp:taxon-name-part></tp:taxon-name>, <tp:taxon-name><tp:taxon-name-part taxon-name-part-type="family">Chrysididae</tp:taxon-name-part></tp:taxon-name>) of Mongolia, with description of new species</article-title><source>Zookeys</source><day>30</day><month>11</month><year>2020</year><volume>999</volume><fpage>49</fpage><lpage>107</lpage><pub-id pub-id-type="doi">10.3897/zookeys.999.58536</pub-id></mixed-citation></tp:treatment-meta><tp:nomenclature><tp:taxon-name><object-id xmlns:xlink="http://www.w3.org/1999/xlink" content-type="arpha" xlink:type="simple">2E72708C-2D43-546D-B26E-0E43FB88D320</object-id>
                  <tp:taxon-name-part taxon-name-part-type="genus" reg="Philoctetes">Philoctetes</tp:taxon-name-part>
                  <tp:taxon-name-part taxon-name-part-type="species" reg="mongolicus">mongolicus</tp:taxon-name-part>
                </tp:taxon-name><tp:taxon-authority>(du Buysson, 1901)</tp:taxon-authority><tp:nomenclature-citation-list><tp:nomenclature-citation><tp:taxon-name>
                      <tp:taxon-name-part taxon-name-part-type="genus" reg="Ellampus">Ellampus</tp:taxon-name-part> <tp:taxon-name-part taxon-name-part-type="species" reg="horvathi">horvathi</tp:taxon-name-part> <tp:taxon-name-part taxon-name-part-type="infraspecific-rank">var.</tp:taxon-name-part> <tp:taxon-name-part taxon-name-part-type="variety" reg="mongolicus">mongolicus</tp:taxon-name-part></tp:taxon-name><comment>du Buysson, 1901: 98. Lectotype ♂ (designated by <xref ref-type="bibr" rid="B56">Móczár 1967</xref>: 186); N Mongolia (<named-content xmlns:xlink="http://www.w3.org/1999/xlink" content-type="dwc:institutional_code" xlink:type="simple">NHMW</named-content>) (examined). <xref ref-type="bibr" rid="B77">Rosa et al. 2020</xref>: 87 (cat., type series), 88 (fig. 55).</comment></tp:nomenclature-citation><tp:nomenclature-citation><tp:taxon-name>
                      <tp:taxon-name-part taxon-name-part-type="genus" reg="Ellampus">Ellampus</tp:taxon-name-part> <tp:taxon-name-part taxon-name-part-type="species" reg="horwathi">horwathi</tp:taxon-name-part></tp:taxon-name><comment>(!) var.  <tp:taxon-name><tp:taxon-name-part taxon-name-part-type="genus" reg="Ellampus"/><tp:taxon-name-part taxon-name-part-type="species" reg="horwathi"/><tp:taxon-name-part taxon-name-part-type="variety" reg="mongolicus">mongolicus</tp:taxon-name-part></tp:taxon-name>: <xref ref-type="bibr" rid="B6">Bischoff 1913</xref>: 8 (cat., North Mongolia).</comment></tp:nomenclature-citation><tp:nomenclature-citation><tp:taxon-name>
                      <tp:taxon-name-part taxon-name-part-type="genus" reg="Omalus">Omalus</tp:taxon-name-part> (<tp:taxon-name-part taxon-name-part-type="subgenus" reg="Notozus">Notozus</tp:taxon-name-part>) <tp:taxon-name-part taxon-name-part-type="species" reg="mongolicus">mongolicus</tp:taxon-name-part></tp:taxon-name><comment>: <xref ref-type="bibr" rid="B46">Linsenmaier 1959</xref>: 23 (descr. Mongolia).</comment></tp:nomenclature-citation><tp:nomenclature-citation><tp:taxon-name>
                      <tp:taxon-name-part taxon-name-part-type="genus" reg="Omalus">Omalus</tp:taxon-name-part> <tp:taxon-name-part taxon-name-part-type="species" reg="mongolicus">mongolicus</tp:taxon-name-part></tp:taxon-name><comment>: <xref ref-type="bibr" rid="B56">Móczár 1967</xref>: 186 (cat., Mongolia: 1 ♂, Uvurkhangai aimag: Arc Bogd ul, ca. 20 km S of Somon Chovd, 1760 m, Exp. Dr. Z. Kaszab, 1964, nr. 170, 22.VI.1964; 1 ♂, Ulan-Baator, Bogdo ul, 1500 m, Exp. Dr. Z. Kaszab, 1963, nr. 4, 16.VI.1963).</comment></tp:nomenclature-citation><tp:nomenclature-citation><tp:taxon-name>
                      <tp:taxon-name-part taxon-name-part-type="genus" reg="Philoctetes">Philoctetes</tp:taxon-name-part> <tp:taxon-name-part taxon-name-part-type="species" reg="horvathi">horvathi</tp:taxon-name-part> <tp:taxon-name-part taxon-name-part-type="infraspecific-rank">var.</tp:taxon-name-part> <tp:taxon-name-part taxon-name-part-type="variety" reg="mongolicus">mongolicus</tp:taxon-name-part></tp:taxon-name><comment>: Kimsey and Bohart 1991: 256 (cat., North Mongolia).</comment></tp:nomenclature-citation><tp:nomenclature-citation><tp:taxon-name>
                      <tp:taxon-name-part taxon-name-part-type="genus" reg="Philoctetes">Philoctetes</tp:taxon-name-part> <tp:taxon-name-part taxon-name-part-type="species" reg="mongolicus">mongolicus</tp:taxon-name-part></tp:taxon-name><comment>: <xref ref-type="bibr" rid="B83">Rosa et al. 2014</xref>: 33 (cat., distr.); 2015: 436 (cat., descr., tax., Mongolia: Ulaanbataar, Baruun-Urt Moltsoy Els).</comment></tp:nomenclature-citation></tp:nomenclature-citation-list></tp:nomenclature><tp:treatment-sec sec-type="material" id="SECID0EPCHK"><title>Material examined.</title><p>Mongolia: <italic>Arkhangai</italic>, 1 ♂, 25 km NE of Tsetserleg, <named-content xmlns:xlink="http://www.w3.org/1999/xlink" content-type="dwc:verbatimCoordinates" xlink:type="simple"><named-content content-type="geo-json" specific-use="{&#34;type&#34;:&#34;Point&#34;,&#34;coordinates&#34;:[101.750000,47.633333]}" id="NCID0E1CHK" xlink:type="simple">47°38'N, 101°45'E</named-content></named-content>, 23.VII.2004, leg. <abbrev xmlns:xlink="http://www.w3.org/1999/xlink" xlink:title="J. Halada" id="ABBRID0E6CHK" xlink:type="simple">JH</abbrev> (<abbrev xmlns:xlink="http://www.w3.org/1999/xlink" xlink:title="M. Halada collection (České Budějovice, Czech Republic)" id="ABBRID0EDDHK" xlink:type="simple">MHC</abbrev>); <italic>Bayankhongor</italic>, 2 ♂♂, 16 km SW of Bayankhongor, <named-content xmlns:xlink="http://www.w3.org/1999/xlink" content-type="dwc:verbatimCoordinates" xlink:type="simple"><named-content content-type="geo-json" specific-use="{&#34;type&#34;:&#34;Point&#34;,&#34;coordinates&#34;:[100.500000,46.216667]}" id="NCID0EMDHK" xlink:type="simple">46°13'N, 100°30'E</named-content></named-content>, 2165 m, 10.VII.2004, leg. <abbrev xmlns:xlink="http://www.w3.org/1999/xlink" xlink:title="J. Halada" id="ABBRID0ERDHK" xlink:type="simple">JH</abbrev> (<abbrev xmlns:xlink="http://www.w3.org/1999/xlink" xlink:title="M. Halada collection (České Budějovice, Czech Republic)" id="ABBRID0EVDHK" xlink:type="simple">MHC</abbrev>); 1 ♂, 56 km NW of Bayankhongor, <named-content xmlns:xlink="http://www.w3.org/1999/xlink" content-type="dwc:verbatimCoordinates" xlink:type="simple"><named-content content-type="geo-json" specific-use="{&#34;type&#34;:&#34;Point&#34;,&#34;coordinates&#34;:[100.200000,46.550000]}" id="NCID0E3DHK" xlink:type="simple">46°33'N, 100°12'E</named-content></named-content>, 2200 m, 12.VII.2004, leg. <abbrev xmlns:xlink="http://www.w3.org/1999/xlink" xlink:title="J. Halada" id="ABBRID0EBEHK" xlink:type="simple">JH</abbrev> (<abbrev xmlns:xlink="http://www.w3.org/1999/xlink" xlink:title="M. Halada collection (České Budějovice, Czech Republic)" id="ABBRID0EFEHK" xlink:type="simple">MHC</abbrev>); 1 ♂, 86 km NW of Bayankhongor, <named-content xmlns:xlink="http://www.w3.org/1999/xlink" content-type="dwc:verbatimCoordinates" xlink:type="simple"><named-content content-type="geo-json" specific-use="{&#34;type&#34;:&#34;Point&#34;,&#34;coordinates&#34;:[100.066667,46.833333]}" id="NCID0EMEHK" xlink:type="simple">46°50'N, 100°04'E</named-content></named-content>, 2070 m, 14.VII.2004, leg. <abbrev xmlns:xlink="http://www.w3.org/1999/xlink" xlink:title="J. Halada" id="ABBRID0EREHK" xlink:type="simple">JH</abbrev> (<abbrev xmlns:xlink="http://www.w3.org/1999/xlink" xlink:title="M. Halada collection (České Budějovice, Czech Republic)" id="ABBRID0EVEHK" xlink:type="simple">MHC</abbrev>); <italic>Khentii</italic>, 2 ♀♀, 100 km NE of Ondorkhaan, Kerulen River, 970 m, 22.VII.2007, leg. <abbrev xmlns:xlink="http://www.w3.org/1999/xlink" xlink:title="M. Halada" id="ABBRID0E2EHK" xlink:type="simple">MH</abbrev> (<abbrev xmlns:xlink="http://www.w3.org/1999/xlink" xlink:title="M. Halada collection (České Budějovice, Czech Republic)" id="ABBRID0E6EHK" xlink:type="simple">MHC</abbrev>); <italic>Selenge</italic>, 1 ♀, 90 km N of Ulaanbaatar, Segnez River, 1450 m, 6–8.VII.2003, leg. <abbrev xmlns:xlink="http://www.w3.org/1999/xlink" xlink:title="J. Halada" id="ABBRID0EFFHK" xlink:type="simple">JH</abbrev> (<abbrev xmlns:xlink="http://www.w3.org/1999/xlink" xlink:title="M. Halada collection (České Budějovice, Czech Republic)" id="ABBRID0EJFHK" xlink:type="simple">MHC</abbrev>); <italic>Sukhbaatar</italic>, 1 ♀, SE Mongolia, 200 km SSE of Baruun-Urt, Moltsoy Els, 1250 m, 27.VII.2007, <abbrev xmlns:xlink="http://www.w3.org/1999/xlink" xlink:title="M. Kadlecová" id="ABBRID0EPFHK" xlink:type="simple">MK</abbrev> (<abbrev xmlns:xlink="http://www.w3.org/1999/xlink" xlink:title="P. Rosa collection (Bernareggio, Italy)" id="ABBRID0ETFHK" xlink:type="simple">PRC</abbrev>); <italic>Tuv</italic>, 1 ♀, 50 km N of Ulaanbataar, E of Mandal, 1180 m, 8–13.VII.2007, leg. <abbrev xmlns:xlink="http://www.w3.org/1999/xlink" xlink:title="M. Kadlecová" id="ABBRID0EZFHK" xlink:type="simple">MK</abbrev> (<abbrev xmlns:xlink="http://www.w3.org/1999/xlink" xlink:title="P. Rosa collection (Bernareggio, Italy)" id="ABBRID0E4FHK" xlink:type="simple">PRC</abbrev>); 1 ♀, 1 ♂, ibid, leg. <abbrev xmlns:xlink="http://www.w3.org/1999/xlink" xlink:title="M. Halada" id="ABBRID0EBGHK" xlink:type="simple">MH</abbrev> (<abbrev xmlns:xlink="http://www.w3.org/1999/xlink" xlink:title="M. Halada collection (České Budějovice, Czech Republic)" id="ABBRID0EFGHK" xlink:type="simple">MHC</abbrev>); <italic>Uvurkhangai</italic>, 1 ♂, N. Mongolei Leder 92, <tp:taxon-name><tp:taxon-name-part taxon-name-part-type="genus" reg="Ellampus">Ellampus</tp:taxon-name-part> <tp:taxon-name-part taxon-name-part-type="species" reg="Horvathi">Horvathi</tp:taxon-name-part> <tp:taxon-name-part taxon-name-part-type="authority">Mocs.</tp:taxon-name-part> <tp:taxon-name-part taxon-name-part-type="infraspecific-rank">var.</tp:taxon-name-part> <tp:taxon-name-part taxon-name-part-type="variety" reg="mongolicus">mongolicus</tp:taxon-name-part></tp:taxon-name> Buyss. var. nov. R. du Buysson det. 1901 ♂, Lectotype v. <italic><tp:taxon-name><tp:taxon-name-part taxon-name-part-type="genus" reg="Ellampus"/><tp:taxon-name-part taxon-name-part-type="species" reg="mongolicus">mongolicus</tp:taxon-name-part></tp:taxon-name></italic> Buysson det. L. Móczár &lt;red label&gt; (<named-content xmlns:xlink="http://www.w3.org/1999/xlink" content-type="dwc:institutional_code" xlink:type="simple">NHMW</named-content>). Paralectotypes: 1 ♂ N. Mongolei Leder 92, <tp:taxon-name><tp:taxon-name-part taxon-name-part-type="genus" reg="Ellampus">Ellampus</tp:taxon-name-part> <tp:taxon-name-part taxon-name-part-type="species" reg="Horvathi">Horvathi</tp:taxon-name-part> <tp:taxon-name-part taxon-name-part-type="authority">Mocs.</tp:taxon-name-part> <tp:taxon-name-part taxon-name-part-type="infraspecific-rank">var.</tp:taxon-name-part> <tp:taxon-name-part taxon-name-part-type="variety" reg="mongolicus">mongolicus</tp:taxon-name-part></tp:taxon-name> Buyss. var. nov. R. du Buysson det. 1901 ♂, <italic>Paralectotype</italic> v. <italic><tp:taxon-name><tp:taxon-name-part taxon-name-part-type="genus" reg="Ellampus"/><tp:taxon-name-part taxon-name-part-type="species" reg="mongolicus">mongolicus</tp:taxon-name-part></tp:taxon-name></italic> Buysson det. L. Móczár &lt;red label&gt; (<named-content xmlns:xlink="http://www.w3.org/1999/xlink" content-type="dwc:institutional_code" xlink:type="simple">NHMW</named-content>); 1 ♀, N. Mongolei Leder 92, <tp:taxon-name><tp:taxon-name-part taxon-name-part-type="genus" reg="Ellampus">Ellampus</tp:taxon-name-part> <tp:taxon-name-part taxon-name-part-type="species" reg="Horwathi">Horwathi</tp:taxon-name-part> <tp:taxon-name-part taxon-name-part-type="authority">Mocs.</tp:taxon-name-part> <tp:taxon-name-part taxon-name-part-type="infraspecific-rank">var.</tp:taxon-name-part> <tp:taxon-name-part taxon-name-part-type="variety" reg="mongolicus">mongolicus</tp:taxon-name-part></tp:taxon-name> Buyss. var. nov. R. du Buysson det. 1901 ♀, <italic><tp:taxon-name><tp:taxon-name-part taxon-name-part-type="genus" reg="Omalus">Omalus</tp:taxon-name-part> <tp:taxon-name-part taxon-name-part-type="species" reg="horvathi">horvathi</tp:taxon-name-part></tp:taxon-name></italic> Mocs. det. L. Móczár (<named-content xmlns:xlink="http://www.w3.org/1999/xlink" content-type="dwc:institutional_code" xlink:type="simple">NHMW</named-content>).</p></tp:treatment-sec><tp:treatment-sec sec-type="distribution" id="SECID0EXJHK"><title>Distribution.</title><p>Mongolia (*Arkhangai, *Bayankhongor, *Khentii, *Sukhbaatar, *Tuv, Ulaanbaatar, Uvurkhangai); widely distributed from Mongolia to Central Asia and southern Russia to Volga (<xref ref-type="bibr" rid="B100">Trautmann 1927</xref>), China (Shanxi) (<xref ref-type="bibr" rid="B83">Rosa et al. 2014</xref>).</p></tp:treatment-sec><ref-list><ref id="B56"><mixed-citation xmlns:xlink="http://www.w3.org/1999/xlink" xlink:type="simple"><person-group><name name-style="western"><surname>Móczár</surname><given-names>L</given-names></name></person-group> (<year>1967</year>) <article-title>Ergebnisse der zoologischen Forschungen von Dr. Z. Kaszab in der Mongolei. 100. <tp:taxon-name><tp:taxon-name-part taxon-name-part-type="family">Chrysididae</tp:taxon-name-part></tp:taxon-name> (<tp:taxon-name><tp:taxon-name-part taxon-name-part-type="order">Hymenoptera</tp:taxon-name-part></tp:taxon-name>).</article-title><source>Acta Zoologica Academiae Scientiarum Hungaricae</source><volume>13</volume>(<issue>1–2</issue>): <fpage>183</fpage>–<lpage>190</lpage>.</mixed-citation></ref><ref id="B77"><mixed-citation xmlns:xlink="http://www.w3.org/1999/xlink" xlink:type="simple"><person-group><name name-style="western"><surname>Rosa</surname><given-names>P</given-names></name><name name-style="western"><surname>Madl</surname><given-names>M</given-names></name><name name-style="western"><surname>Zettel</surname><given-names>H</given-names></name><name name-style="western"><surname>Zimmermann</surname><given-names>D</given-names></name></person-group> (<year>2020</year>) Annotated catalogue of the <tp:taxon-name><tp:taxon-name-part taxon-name-part-type="family">Chrysididae</tp:taxon-name-part></tp:taxon-name> (<tp:taxon-name><tp:taxon-name-part taxon-name-part-type="class">Insecta</tp:taxon-name-part></tp:taxon-name>, <tp:taxon-name><tp:taxon-name-part taxon-name-part-type="order">Hymenoptera</tp:taxon-name-part></tp:taxon-name>) types deposited at the Naturhistorisches Museum, Vienna. Annalen des Naturhistorischen Museums in Wien, Serie B: 17–140.</mixed-citation></ref><ref id="B6"><mixed-citation xmlns:xlink="http://www.w3.org/1999/xlink" xlink:type="simple"><person-group><name name-style="western"><surname>Bischoff</surname><given-names>H</given-names></name></person-group> (<year>1913</year>) <source><tp:taxon-name><tp:taxon-name-part taxon-name-part-type="order">Hymenoptera</tp:taxon-name-part></tp:taxon-name>. Fam. <tp:taxon-name><tp:taxon-name-part taxon-name-part-type="family">Chrysididae</tp:taxon-name-part></tp:taxon-name>. In: Wytsman P (Ed.) Genera insectorum 151. L.</source><publisher-name>Desmet-Verteneuil</publisher-name>, <publisher-loc>Bruxelles</publisher-loc>, <size units="page">86 pp</size>. [5 pls]</mixed-citation></ref><ref id="B46"><mixed-citation xmlns:xlink="http://www.w3.org/1999/xlink" xlink:type="simple"><person-group><name name-style="western"><surname>Linsenmaier</surname><given-names>W</given-names></name></person-group> (<year>1959</year>) <article-title>Revision der Familie <tp:taxon-name><tp:taxon-name-part taxon-name-part-type="family">Chrysididae</tp:taxon-name-part></tp:taxon-name> (<tp:taxon-name><tp:taxon-name-part taxon-name-part-type="order">Hymenoptera</tp:taxon-name-part></tp:taxon-name>) mit besonderer Berücksichtigung der europäischen Spezies.</article-title><source>Mitteilungen der Schweizerischen Entomologischen Gesellschaft</source><volume>32</volume>(<issue>1</issue>): <fpage>1</fpage>–<lpage>232</lpage>.</mixed-citation></ref><ref id="B83"><mixed-citation xmlns:xlink="http://www.w3.org/1999/xlink" xlink:type="simple"><person-group><name name-style="western"><surname>Rosa</surname><given-names>P</given-names></name><name name-style="western"><surname>Wei</surname><given-names>N-s</given-names></name><name name-style="western"><surname>Xu</surname><given-names>Z-f</given-names></name></person-group> (<year>2014</year>) <article-title>An annotated checklist of the chrysidid wasps (<tp:taxon-name><tp:taxon-name-part taxon-name-part-type="order">Hymenoptera</tp:taxon-name-part></tp:taxon-name>, <tp:taxon-name><tp:taxon-name-part taxon-name-part-type="family">Chrysididae</tp:taxon-name-part></tp:taxon-name>) from China.</article-title><source>ZooKeys</source><volume>455</volume>: <fpage>1</fpage>–<lpage>128</lpage>. <ext-link xlink:type="simple" ext-link-type="doi" xlink:href="10.3897/zookeys.455.6557">https://doi.org/10.3897/zookeys.455.6557</ext-link></mixed-citation></ref><ref id="B100"><mixed-citation xmlns:xlink="http://www.w3.org/1999/xlink" xlink:type="simple"><person-group><name name-style="western"><surname>Trautmann</surname><given-names>W</given-names></name></person-group> (<year>1927</year>) <source>Die Goldwespen Europas. G.</source><publisher-name>Uschmann</publisher-name>, <publisher-loc>Weimar</publisher-loc>, <size units="page">194 pp</size>.</mixed-citation></ref></ref-list></tp:taxon-treatment>
