# Supplementary material for: First checklist of the chrysidid wasps (Hymenoptera, Chrysididae) of Mongolia, with description of new species
Source: Zookeys. 2020 Nov 30;999:49–107. doi: 10.3897/zookeys.999.58536 (PMC7723880; doi:10.3897/zookeys.999.58536)
Supplement: XML Treatment for Philoctetes shokalskii [file zookeys.999.58536-treatment84.xml]

<!DOCTYPE tp:taxon-treatment
  PUBLIC "-//TaxonX//DTD Taxonomic Treatment Publishing DTD v0 20100105//EN" "tax-treatment-NSO.dtd">
<tp:taxon-treatment xmlns:tp="http://www.plazi.org/taxpub"><tp:treatment-meta><kwd-group><label>Taxon classification</label><kwd><named-content xmlns:xlink="http://www.w3.org/1999/xlink" content-type="kingdom">Animalia</named-content></kwd><kwd><named-content xmlns:xlink="http://www.w3.org/1999/xlink" content-type="order">Hymenoptera</named-content></kwd><kwd><named-content xmlns:xlink="http://www.w3.org/1999/xlink" content-type="family">Chrysididae</named-content></kwd></kwd-group><mixed-citation publication-type="journal"><person-group><name><surname>Rosa</surname><given-names>Paolo</given-names></name><name><surname>Proshchalykin</surname><given-names>Maxim Yu.</given-names></name><name><surname>Halada</surname><given-names>Marek</given-names></name><name><surname>Aibek</surname><given-names>Ulykpan</given-names></name></person-group><article-title>First checklist of the chrysidid wasps (<tp:taxon-name><tp:taxon-name-part taxon-name-part-type="order">Hymenoptera</tp:taxon-name-part></tp:taxon-name>, <tp:taxon-name><tp:taxon-name-part taxon-name-part-type="family">Chrysididae</tp:taxon-name-part></tp:taxon-name>) of Mongolia, with description of new species</article-title><source>Zookeys</source><day>30</day><month>11</month><year>2020</year><volume>999</volume><fpage>49</fpage><lpage>107</lpage><pub-id pub-id-type="doi">10.3897/zookeys.999.58536</pub-id></mixed-citation></tp:treatment-meta><tp:nomenclature><tp:taxon-name><object-id xmlns:xlink="http://www.w3.org/1999/xlink" content-type="arpha" xlink:type="simple">122EF46C-0557-5897-B18D-6EBF6EB68780</object-id>
                  <tp:taxon-name-part taxon-name-part-type="genus" reg="Philoctetes">Philoctetes</tp:taxon-name-part>
                  <tp:taxon-name-part taxon-name-part-type="species" reg="shokalskii">shokalskii</tp:taxon-name-part>
                </tp:taxon-name><tp:taxon-authority>(Semenov, 1932)</tp:taxon-authority><tp:nomenclature-citation-list><tp:nomenclature-citation><tp:taxon-name>
                      <tp:taxon-name-part taxon-name-part-type="genus" reg="Ellampus">Ellampus</tp:taxon-name-part> (<tp:taxon-name-part taxon-name-part-type="subgenus" reg="Dictenulus">Dictenulus</tp:taxon-name-part>) <tp:taxon-name-part taxon-name-part-type="species" reg="shokalskii">shokalskii</tp:taxon-name-part></tp:taxon-name><comment>Semenov-Tian-Shanskij, 1932: 24. Lectotype ♀ (designated by <xref ref-type="bibr" rid="B33">Kimsey 1986</xref>: 107); Mongolia: “Mongolia borealis: prope oppid. [um] Urga [Ulaanbaatar], 1–4.VI.1909, leg. P. Kozlov (<named-content xmlns:xlink="http://www.w3.org/1999/xlink" content-type="dwc:institutional_code" xlink:type="simple">ZIN</named-content>) (examined). <xref ref-type="bibr" rid="B74">Rosa et al. 2017a</xref>: 78 (cat., type series), 218 (Plate 218). Rosa et al. 2017e: 119 (Mongolia: Chentej aimak 10 km W von Somon Delgerchaan, 1250 m Exp. Dr. Z. Kaszab, 1965 // Nr. 476. 24.VIII.1965).</comment></tp:nomenclature-citation><tp:nomenclature-citation><tp:taxon-name>
                      <tp:taxon-name-part taxon-name-part-type="genus" reg="Omalus">Omalus</tp:taxon-name-part> <tp:taxon-name-part taxon-name-part-type="species" reg="shokalskii">shokalskii</tp:taxon-name-part></tp:taxon-name><comment>: Móczár, 1967: 186 (cat., Mongolia: 1 ♂, Ostgobi aimag; 40 km NW of Chara-Eireg, 1150 m, Exp. Dr. Z. Kaszab, 1963, nr. 62, 30.VI.1963; 1 ♂, Ostgobi aimag: 20 km SO of Čojren, 1200 m, Exp. Dr. Z. Kaszab, 1963, nr. 70, 1.VII.1963; 1 ♂, Sukhbaatar aimag: 44 km SSW of Baruun urt, 1050 m, Exp. Dr. Z. Kaszab, 1965, nr. 353, 3.VIII.1965; 1 ♀, Chentej aimag: 10 km W of Somon Delgerchaan, 1250 m, Exp. Dr. Z. Kaszab, 1965, nr. 476, 24.VIII.1965, allotype).</comment></tp:nomenclature-citation><tp:nomenclature-citation><tp:taxon-name>
                      <tp:taxon-name-part taxon-name-part-type="genus" reg="Philoctetes">Philoctetes</tp:taxon-name-part> <tp:taxon-name-part taxon-name-part-type="species" reg="shokalskii">shokalskii</tp:taxon-name-part></tp:taxon-name><comment>: Kimsey and Bohart 1991: 257 (cat., Mongolia: Urga).</comment></tp:nomenclature-citation></tp:nomenclature-citation-list></tp:nomenclature><tp:treatment-sec sec-type="material" id="SECID0E6MHK"><title>Material examined.</title><p>Mongolia: <italic>Bayankhongor</italic>, 5 ♀♀, 11 ♂♂, 86 km NW of Bayankhongor, <named-content xmlns:xlink="http://www.w3.org/1999/xlink" content-type="dwc:verbatimCoordinates" xlink:type="simple"><named-content content-type="geo-json" specific-use="{&#34;type&#34;:&#34;Point&#34;,&#34;coordinates&#34;:[100.066667,46.833333]}" id="NCID0EKNHK" xlink:type="simple">46°50'N, 100°04'E</named-content></named-content>, 2070 m, 14.VII. 2004, leg. <abbrev xmlns:xlink="http://www.w3.org/1999/xlink" xlink:title="J. Straka" id="ABBRID0EPNHK" xlink:type="simple">JS</abbrev>, <abbrev xmlns:xlink="http://www.w3.org/1999/xlink" xlink:title="M. Kadlecová" id="ABBRID0ETNHK" xlink:type="simple">MK</abbrev>, <abbrev xmlns:xlink="http://www.w3.org/1999/xlink" xlink:title="J. Halada" id="ABBRID0EXNHK" xlink:type="simple">JH</abbrev> (<abbrev xmlns:xlink="http://www.w3.org/1999/xlink" xlink:title="M. Halada collection (České Budějovice, Czech Republic)" id="ABBRID0E2NHK" xlink:type="simple">MHC</abbrev>); <italic>Dornod</italic>, 1 ♀, 50 km SW of Choilbalsan, 960 m, 25.VII.2007, leg. <abbrev xmlns:xlink="http://www.w3.org/1999/xlink" xlink:title="J. Halada" id="ABBRID0EBOHK" xlink:type="simple">JH</abbrev> (<abbrev xmlns:xlink="http://www.w3.org/1999/xlink" xlink:title="M. Halada collection (České Budějovice, Czech Republic)" id="ABBRID0EFOHK" xlink:type="simple">MHC</abbrev>); <italic>Govi-Altai</italic>, 1 ♀, 1 ♂, 70 km of Altay city, Guulin, 14.VII.2005, leg. <abbrev xmlns:xlink="http://www.w3.org/1999/xlink" xlink:title="J. Halada" id="ABBRID0ELOHK" xlink:type="simple">JH</abbrev> (<abbrev xmlns:xlink="http://www.w3.org/1999/xlink" xlink:title="M. Halada collection (České Budějovice, Czech Republic)" id="ABBRID0EPOHK" xlink:type="simple">MHC</abbrev>); <italic>Govi-Sümber</italic>, 2 ♂♂, 20 km SE of Choyr, 1480 m, 7.VIII.2007, leg. <abbrev xmlns:xlink="http://www.w3.org/1999/xlink" xlink:title="M. Kadlecová" id="ABBRID0EVOHK" xlink:type="simple">MK</abbrev> (<abbrev xmlns:xlink="http://www.w3.org/1999/xlink" xlink:title="P. Rosa collection (Bernareggio, Italy)" id="ABBRID0EZOHK" xlink:type="simple">PRC</abbrev>); 1 ♀, 1 ♂, ibid, leg. <abbrev xmlns:xlink="http://www.w3.org/1999/xlink" xlink:title="M. Halada" id="ABBRID0E4OHK" xlink:type="simple">MH</abbrev> (<abbrev xmlns:xlink="http://www.w3.org/1999/xlink" xlink:title="M. Halada collection (České Budějovice, Czech Republic)" id="ABBRID0EBPHK" xlink:type="simple">MHC</abbrev>); <italic>Sukhbaatar</italic>, 4 ♂♂, 200 km SSE of Baruun-Urt, Moltsoy Els, 1250 m, 27.VII.2007, leg. <abbrev xmlns:xlink="http://www.w3.org/1999/xlink" xlink:title="M. Kadlecová" id="ABBRID0EHPHK" xlink:type="simple">MK</abbrev> (<abbrev xmlns:xlink="http://www.w3.org/1999/xlink" xlink:title="P. Rosa collection (Bernareggio, Italy)" id="ABBRID0ELPHK" xlink:type="simple">PRC</abbrev>); 1 ♂, 210 km SSE of Baruun-Urt, 29.VII.2007, steppe, leg. <abbrev xmlns:xlink="http://www.w3.org/1999/xlink" xlink:title="M. Kadlecová" id="ABBRID0EPPHK" xlink:type="simple">MK</abbrev> (<abbrev xmlns:xlink="http://www.w3.org/1999/xlink" xlink:title="P. Rosa collection (Bernareggio, Italy)" id="ABBRID0ETPHK" xlink:type="simple">PRC</abbrev>); 12 ♂♂, 100 km SSW of Baruun-Urt, 1100 m, 30.VII.2007, leg. <abbrev xmlns:xlink="http://www.w3.org/1999/xlink" xlink:title="M. Halada" id="ABBRID0EXPHK" xlink:type="simple">MH</abbrev> (<abbrev xmlns:xlink="http://www.w3.org/1999/xlink" xlink:title="M. Halada collection (České Budějovice, Czech Republic)" id="ABBRID0E2PHK" xlink:type="simple">MHC</abbrev>); <italic>Tuv</italic>, 1 ♀, Teregtin, 1350 m, Exp. Dr. Z. Kaszab, 1963, Nr.73, 2.VII.1963, det. Linsenmaier 1966 (<named-content xmlns:xlink="http://www.w3.org/1999/xlink" content-type="dwc:institutional_code" xlink:type="simple">NMLS</named-content>); <italic>Ulaanbaatar</italic>, ♀ [not ♂], env. Urga [Ulaanbaatar], 1–4.VI.1909, leg. P. Kozlov, <italic>Ellamp. shokalskii m</italic>. [mihi] Typ. ♂. A. Semenov-Tian-Shansky det. V.19, Lectotype <italic><tp:taxon-name><tp:taxon-name-part taxon-name-part-type="genus" reg="Ellampus">Ellampus</tp:taxon-name-part> <tp:taxon-name-part taxon-name-part-type="species" reg="shokalskii">shokalskii</tp:taxon-name-part></tp:taxon-name></italic> Sem. design. LS Kimsey &lt;red label&gt; (<named-content xmlns:xlink="http://www.w3.org/1999/xlink" content-type="dwc:institutional_code" xlink:type="simple">ZIN</named-content>); 1 ♀, same data, paralectotype (<named-content xmlns:xlink="http://www.w3.org/1999/xlink" content-type="dwc:institutional_code" xlink:type="simple">ZIN</named-content>); <italic>Umnugovi</italic>, 1 ♀, Gobi Gurvansaikhan National Park, 40 km W of Dalanzadgad, 2000 m, 28–30.VI. 2003, leg. <abbrev xmlns:xlink="http://www.w3.org/1999/xlink" xlink:title="J. Halada" id="ABBRID0EBRHK" xlink:type="simple">JH</abbrev> (<abbrev xmlns:xlink="http://www.w3.org/1999/xlink" xlink:title="M. Halada collection (České Budějovice, Czech Republic)" id="ABBRID0EFRHK" xlink:type="simple">MHC</abbrev>); <italic>Uvurkhangai</italic>, 9 ♂♂, 12 km E of Aravaykheer, <named-content xmlns:xlink="http://www.w3.org/1999/xlink" content-type="dwc:verbatimCoordinates" xlink:type="simple"><named-content content-type="geo-json" specific-use="{&#34;type&#34;:&#34;Point&#34;,&#34;coordinates&#34;:[102.816667,46.366667]}" id="NCID0EORHK" xlink:type="simple">46°22'N, 102°49'E</named-content></named-content>, 1800 m, 3.VII.2004, leg. <abbrev xmlns:xlink="http://www.w3.org/1999/xlink" xlink:title="J. Halada" id="ABBRID0ETRHK" xlink:type="simple">JH</abbrev> (<abbrev xmlns:xlink="http://www.w3.org/1999/xlink" xlink:title="M. Halada collection (České Budějovice, Czech Republic)" id="ABBRID0EXRHK" xlink:type="simple">MHC</abbrev>).</p></tp:treatment-sec><tp:treatment-sec sec-type="distribution" id="SECID0E2RHK"><title>Distribution.</title><p>Mongolia (*Bayankhongor, *Dornod, Dornogovi, *Govi-Sümber, Khentii, Sukhbaatar,*Tuv, Ulaanbaatar, *Umnugovi, Uvurkhangai) (<xref ref-type="bibr" rid="B33">Kimsey 1986</xref>).</p></tp:treatment-sec><ref-list><ref id="B33"><mixed-citation xmlns:xlink="http://www.w3.org/1999/xlink" xlink:type="simple"><person-group><name name-style="western"><surname>Kimsey</surname><given-names>LS</given-names></name></person-group> (<year>1986</year>) <article-title>Designation of chrysidid lectotypes.</article-title><source>The Pan-Pacific Entomologist</source><volume>62</volume>(<issue>2</issue>): <fpage>105</fpage>–<lpage>110</lpage>.</mixed-citation></ref><ref id="B74"><mixed-citation xmlns:xlink="http://www.w3.org/1999/xlink" xlink:type="simple"><person-group><name name-style="western"><surname>Rosa</surname><given-names>P</given-names></name><name name-style="western"><surname>Belokobylskij</surname><given-names>SA</given-names></name><name name-style="western"><surname>Zaytseva</surname><given-names>LA</given-names></name></person-group> (<year>2017a</year>) <article-title>The <tp:taxon-name><tp:taxon-name-part taxon-name-part-type="family">Chrysididae</tp:taxon-name-part></tp:taxon-name> types described by Semenov-Tian-Shanskij and deposited at the Zoological Institute of the Russian Academy of Sciences, Saint-Petersburg (<tp:taxon-name><tp:taxon-name-part taxon-name-part-type="class">Insecta</tp:taxon-name-part></tp:taxon-name>: <tp:taxon-name><tp:taxon-name-part taxon-name-part-type="order">Hymenoptera</tp:taxon-name-part></tp:taxon-name>).</article-title><source>Proceedings of the Zoological Institute RAS, Supplement</source><volume>5</volume>: <fpage>1</fpage>–<lpage>269</lpage>.</mixed-citation></ref></ref-list></tp:taxon-treatment>
