# Supplementary material for: First checklist of the chrysidid wasps (Hymenoptera, Chrysididae) of Mongolia, with description of new species
Source: Zookeys. 2020 Nov 30;999:49–107. doi: 10.3897/zookeys.999.58536 (PMC7723880; doi:10.3897/zookeys.999.58536)
Supplement: XML Treatment for Pseudomalus punctatus [file zookeys.999.58536-treatment87.xml]

<!DOCTYPE tp:taxon-treatment
  PUBLIC "-//TaxonX//DTD Taxonomic Treatment Publishing DTD v0 20100105//EN" "tax-treatment-NSO.dtd">
<tp:taxon-treatment xmlns:tp="http://www.plazi.org/taxpub"><tp:treatment-meta><kwd-group><label>Taxon classification</label><kwd><named-content xmlns:xlink="http://www.w3.org/1999/xlink" content-type="kingdom">Animalia</named-content></kwd><kwd><named-content xmlns:xlink="http://www.w3.org/1999/xlink" content-type="order">Hymenoptera</named-content></kwd><kwd><named-content xmlns:xlink="http://www.w3.org/1999/xlink" content-type="family">Chrysididae</named-content></kwd></kwd-group><mixed-citation publication-type="journal"><person-group><name><surname>Rosa</surname><given-names>Paolo</given-names></name><name><surname>Proshchalykin</surname><given-names>Maxim Yu.</given-names></name><name><surname>Halada</surname><given-names>Marek</given-names></name><name><surname>Aibek</surname><given-names>Ulykpan</given-names></name></person-group><article-title>First checklist of the chrysidid wasps (<tp:taxon-name><tp:taxon-name-part taxon-name-part-type="order">Hymenoptera</tp:taxon-name-part></tp:taxon-name>, <tp:taxon-name><tp:taxon-name-part taxon-name-part-type="family">Chrysididae</tp:taxon-name-part></tp:taxon-name>) of Mongolia, with description of new species</article-title><source>Zookeys</source><day>30</day><month>11</month><year>2020</year><volume>999</volume><fpage>49</fpage><lpage>107</lpage><pub-id pub-id-type="doi">10.3897/zookeys.999.58536</pub-id></mixed-citation></tp:treatment-meta><tp:nomenclature><tp:taxon-name><object-id xmlns:xlink="http://www.w3.org/1999/xlink" content-type="arpha" xlink:type="simple">3E3FC438-A781-5016-9809-7985AFE51E92</object-id>
                  <tp:taxon-name-part taxon-name-part-type="genus" reg="Pseudomalus">Pseudomalus</tp:taxon-name-part>
                  <tp:taxon-name-part taxon-name-part-type="species" reg="punctatus">punctatus</tp:taxon-name-part>
                </tp:taxon-name><tp:taxon-authority>(Uchida, 1927)</tp:taxon-authority><tp:nomenclature-citation-list><tp:nomenclature-citation><tp:taxon-name>
                      <tp:taxon-name-part taxon-name-part-type="genus" reg="Philoctetes">Philoctetes</tp:taxon-name-part> <tp:taxon-name-part taxon-name-part-type="species" reg="punctatus">punctatus</tp:taxon-name-part></tp:taxon-name><comment>Uchida, 1927: 152. Syntypes ♂, ♀; Japan: Hokkaido and Honshu (<named-content xmlns:xlink="http://www.w3.org/1999/xlink" content-type="dwc:institutional_code" xlink:type="simple">NIAS</named-content>?).</comment></tp:nomenclature-citation><tp:nomenclature-citation><tp:taxon-name>
                      <tp:taxon-name-part taxon-name-part-type="genus" reg="Omalus">Omalus</tp:taxon-name-part> <tp:taxon-name-part taxon-name-part-type="species" reg="punctatus">punctatus</tp:taxon-name-part></tp:taxon-name><comment>: Móczár, 1967: 185 (cat., Mongolia: 1 ♀, 1 ♂, Čojbalsan [= Dornod] aimag: Chamardavaa ul, 80 km SO of Somon Chalchingol, 600 m, Exp. Dr. Z. Kaszab, 1965, nr. 401, 13.VIII.1963).</comment></tp:nomenclature-citation></tp:nomenclature-citation-list></tp:nomenclature><tp:treatment-sec sec-type="material" id="SECID0EMAAM"><title>Material examined.</title><p>Mongolia: <italic>Bulgan</italic>, 1 ♀, Mongol Els Nat. Res., dunes, <named-content xmlns:xlink="http://www.w3.org/1999/xlink" content-type="dwc:verbatimCoordinates" xlink:type="simple"><named-content content-type="geo-json" specific-use="{&#34;type&#34;:&#34;Point&#34;,&#34;coordinates&#34;:[103.650000,47.400000]}" id="NCID0EXAAM" xlink:type="simple">47°24'N, 103°39'E</named-content></named-content>, 31.VII.2005, leg. <abbrev xmlns:xlink="http://www.w3.org/1999/xlink" xlink:title="J. Halada" id="ABBRID0E3AAM" xlink:type="simple">JH</abbrev> (<abbrev xmlns:xlink="http://www.w3.org/1999/xlink" xlink:title="M. Halada collection (České Budějovice, Czech Republic)" id="ABBRID0EABAM" xlink:type="simple">MHC</abbrev>); <italic>Khentii</italic>, 14 ♀♀, 100 km NE of Ondorkhaan, Kerulen River, 970 m, 22.VII.2007, leg. <abbrev xmlns:xlink="http://www.w3.org/1999/xlink" xlink:title="J. Halada" id="ABBRID0EGBAM" xlink:type="simple">JH</abbrev>, <abbrev xmlns:xlink="http://www.w3.org/1999/xlink" xlink:title="M. Halada" id="ABBRID0EKBAM" xlink:type="simple">MH</abbrev> (<abbrev xmlns:xlink="http://www.w3.org/1999/xlink" xlink:title="M. Halada collection (České Budějovice, Czech Republic)" id="ABBRID0EOBAM" xlink:type="simple">MHC</abbrev>); <italic>Tuv</italic>, 18 ♂♂, 50 km E of Ulaanbaatar, Tuul River, 22.VI.2003, leg. <abbrev xmlns:xlink="http://www.w3.org/1999/xlink" xlink:title="J. Halada" id="ABBRID0EUBAM" xlink:type="simple">JH</abbrev> (<abbrev xmlns:xlink="http://www.w3.org/1999/xlink" xlink:title="M. Halada collection (České Budějovice, Czech Republic)" id="ABBRID0EYBAM" xlink:type="simple">MHC</abbrev>).</p></tp:treatment-sec><tp:treatment-sec sec-type="distribution" id="SECID0E3BAM"><title>Distribution.</title><p>Mongolia (*Bulgan, Dornod, *Khentii, *Tuv); Russia (Eastern Siberia, Far East); Korea, Japan (<xref ref-type="bibr" rid="B75">Rosa et al. 2019</xref>).</p></tp:treatment-sec><ref-list><ref id="B75"><mixed-citation xmlns:xlink="http://www.w3.org/1999/xlink" xlink:type="simple"><person-group><name name-style="western"><surname>Rosa</surname><given-names>P</given-names></name><name name-style="western"><surname>Lelej</surname><given-names>AS</given-names></name><name name-style="western"><surname>Belokobylskij</surname><given-names>SA</given-names></name><name name-style="western"><surname>Vinokurov</surname><given-names>NB</given-names></name><name name-style="western"><surname>Zaytseva</surname><given-names>LA</given-names></name></person-group> (<year>2019</year>) <article-title>Illustrated and annotated check-list of the Russian cuckoo wasps (<tp:taxon-name><tp:taxon-name-part taxon-name-part-type="order">Hymenoptera</tp:taxon-name-part></tp:taxon-name>, <tp:taxon-name><tp:taxon-name-part taxon-name-part-type="family">Chrysididae</tp:taxon-name-part></tp:taxon-name>).</article-title><source>Entomofauna, Supplement</source><volume>23</volume>: <fpage>1</fpage>–<lpage>360</lpage>. <ext-link xlink:type="simple" ext-link-type="doi" xlink:href="10.25221/fee.360.1">https://doi.org/10.25221/fee.360.1</ext-link></mixed-citation></ref></ref-list></tp:taxon-treatment>
